# Supplementary material for: Genome-wide association study reveals dynamic role of genetic variation in infant and early childhood growth
Source: Nat Commun. 2019 Oct 1;10:4448. doi: 10.1038/s41467-019-12308-0 (PMC6773698; doi:10.1038/s41467-019-12308-0)
Supplement: Supplementary file 1 — Supplementary Data 2 [file 41467_2019_12308_MOESM1_ESM.xlsx]

## Sheet: cell-strat-ld-score-0-8y
Reference data obtained from Finucane et al 2015	Finucane, Hilary K., et al. "Partitioning heritability by functional annotation using genome-wide association summary statistics." Nature genetics 47.11 (2015): 1228.
Tissue	Age	Tissue group	Coefficient	Coefficient SE	P-value
A10.165.114.830.500.750.Subcutaneous.Fat..Abdominal	birth	Adipose	7.15724e-10	2.22195e-08	0.487152
A10.165.114.830.500.750.Subcutaneous.Fat..Abdominal	6 weeks	Adipose	3.92721e-08	2.8082e-08	0.080985
A10.165.114.830.500.750.Subcutaneous.Fat..Abdominal	3 months	Adipose	4.33154e-08	2.66463e-08	0.0520208
A10.165.114.830.500.750.Subcutaneous.Fat..Abdominal	6 months	Adipose	4.16247e-08	2.83941e-08	0.0713289
A10.165.114.830.500.750.Subcutaneous.Fat..Abdominal	8 months	Adipose	4.48968e-08	3.07612e-08	0.0722101
A10.165.114.830.500.750.Subcutaneous.Fat..Abdominal	1 year	Adipose	5.35655e-08	3.66219e-08	0.0717801
A10.165.114.830.500.750.Subcutaneous.Fat..Abdominal	1.5 years	Adipose	2.11566e-08	3.32561e-08	0.262333
A10.165.114.830.500.750.Subcutaneous.Fat..Abdominal	2 years	Adipose	-3.09993e-08	4.19146e-08	0.770223
A10.165.114.830.500.750.Subcutaneous.Fat..Abdominal	3 years	Adipose	3.31535e-08	3.70996e-08	0.185759
A10.165.114.830.500.750.Subcutaneous.Fat..Abdominal	5 years	Adipose	1.39832e-08	5.10954e-08	0.39217
A10.165.114.830.500.750.Subcutaneous.Fat..Abdominal	7 years	Adipose	3.55155e-08	4.85516e-08	0.232237
A10.165.114.830.500.750.Subcutaneous.Fat..Abdominal	8 years	Adipose	-7.01747e-10	4.58327e-08	0.506108
A10.165.114.830.750.Subcutaneous.Fat	birth	Adipose	1.78151e-09	2.20747e-08	0.467839
A10.165.114.830.750.Subcutaneous.Fat	6 weeks	Adipose	2.85847e-08	2.89812e-08	0.161988
A10.165.114.830.750.Subcutaneous.Fat	3 months	Adipose	4.61606e-08	2.70234e-08	0.0438022
A10.165.114.830.750.Subcutaneous.Fat	6 months	Adipose	3.69256e-08	2.81754e-08	0.0950024
A10.165.114.830.750.Subcutaneous.Fat	8 months	Adipose	1.63222e-08	3.02126e-08	0.294513
A10.165.114.830.750.Subcutaneous.Fat	1 year	Adipose	1.49911e-08	3.57645e-08	0.337549
A10.165.114.830.750.Subcutaneous.Fat	1.5 years	Adipose	8.51966e-09	3.31098e-08	0.398468
A10.165.114.830.750.Subcutaneous.Fat	2 years	Adipose	-2.13791e-08	4.23047e-08	0.693347
A10.165.114.830.750.Subcutaneous.Fat	3 years	Adipose	1.89586e-08	3.6519e-08	0.30183
A10.165.114.830.750.Subcutaneous.Fat	5 years	Adipose	-4.88818e-09	4.71034e-08	0.541326
A10.165.114.830.750.Subcutaneous.Fat	7 years	Adipose	2.4208e-08	4.56948e-08	0.298134
A10.165.114.830.750.Subcutaneous.Fat	8 years	Adipose	-2.02162e-08	4.55019e-08	0.671585
A11.329.114.Adipocytes	birth	Adipose	-7.69377e-09	2.13579e-08	0.640663
A11.329.114.Adipocytes	6 weeks	Adipose	5.00956e-08	3.04533e-08	0.049985
A11.329.114.Adipocytes	3 months	Adipose	4.97171e-08	2.69442e-08	0.032505
A11.329.114.Adipocytes	6 months	Adipose	5.73267e-08	2.81675e-08	0.0209149
A11.329.114.Adipocytes	8 months	Adipose	6.57132e-08	3.16027e-08	0.0187925
A11.329.114.Adipocytes	1 year	Adipose	5.7261e-08	3.51927e-08	0.0518608
A11.329.114.Adipocytes	1.5 years	Adipose	1.71889e-08	3.10841e-08	0.290138
A11.329.114.Adipocytes	2 years	Adipose	-7.14466e-09	4.37268e-08	0.564895
A11.329.114.Adipocytes	3 years	Adipose	-7.16402e-09	3.82733e-08	0.574241
A11.329.114.Adipocytes	5 years	Adipose	-3.41193e-08	4.23127e-08	0.789983
A11.329.114.Adipocytes	7 years	Adipose	-1.23088e-09	4.8703e-08	0.510082
A11.329.114.Adipocytes	8 years	Adipose	2.31272e-08	5.43222e-08	0.335148
Adipose Subcutaneous	birth	Adipose	3.50401e-08	1.98195e-08	0.0385339
Adipose Subcutaneous	6 weeks	Adipose	2.87961e-08	2.5895e-08	0.133062
Adipose Subcutaneous	3 months	Adipose	4.8176e-08	2.4818e-08	0.0261188
Adipose Subcutaneous	6 months	Adipose	7.24004e-08	2.40005e-08	0.00127804
Adipose Subcutaneous	8 months	Adipose	7.30973e-08	2.84196e-08	0.00505464
Adipose Subcutaneous	1 year	Adipose	4.34745e-08	2.77789e-08	0.058789
Adipose Subcutaneous	1.5 years	Adipose	4.60619e-08	2.63536e-08	0.0402462
Adipose Subcutaneous	2 years	Adipose	1.90166e-08	3.55381e-08	0.296289
Adipose Subcutaneous	3 years	Adipose	7.12866e-08	3.26341e-08	0.0144658
Adipose Subcutaneous	5 years	Adipose	2.55997e-10	4.27758e-08	0.497612
Adipose Subcutaneous	7 years	Adipose	3.02741e-08	3.68703e-08	0.205796
Adipose Subcutaneous	8 years	Adipose	4.84022e-08	4.81776e-08	0.15753
Adipose Visceral (Omentum)	birth	Adipose	-1.05947e-10	2.15406e-08	0.501962
Adipose Visceral (Omentum)	6 weeks	Adipose	2.71537e-08	2.92202e-08	0.176373
Adipose Visceral (Omentum)	3 months	Adipose	3.19561e-08	2.56989e-08	0.106845
Adipose Visceral (Omentum)	6 months	Adipose	6.45061e-08	3.02362e-08	0.0164457
Adipose Visceral (Omentum)	8 months	Adipose	5.35779e-08	3.10536e-08	0.0422336
Adipose Visceral (Omentum)	1 year	Adipose	3.07887e-08	3.11075e-08	0.161148
Adipose Visceral (Omentum)	1.5 years	Adipose	3.94352e-08	3.08527e-08	0.100594
Adipose Visceral (Omentum)	2 years	Adipose	-2.09036e-08	3.9022e-08	0.703913
Adipose Visceral (Omentum)	3 years	Adipose	1.37996e-08	3.30653e-08	0.338213
Adipose Visceral (Omentum)	5 years	Adipose	-4.22325e-08	4.6447e-08	0.818394
Adipose Visceral (Omentum)	7 years	Adipose	-8.09773e-09	4.14633e-08	0.57742
Adipose Visceral (Omentum)	8 years	Adipose	1.38148e-08	4.6687e-08	0.383652
A02.835.583.443.800.800.Synovial.Fluid	birth	Blood/Immune	-1.15021e-08	2.53272e-08	0.675136
A02.835.583.443.800.800.Synovial.Fluid	6 weeks	Blood/Immune	6.07775e-08	3.82401e-08	0.0559888
A02.835.583.443.800.800.Synovial.Fluid	3 months	Blood/Immune	3.66098e-08	3.60817e-08	0.15514
A02.835.583.443.800.800.Synovial.Fluid	6 months	Blood/Immune	8.71585e-09	3.5393e-08	0.402741
A02.835.583.443.800.800.Synovial.Fluid	8 months	Blood/Immune	1.42709e-08	3.64267e-08	0.347614
A02.835.583.443.800.800.Synovial.Fluid	1 year	Blood/Immune	1.22174e-08	3.81415e-08	0.374364
A02.835.583.443.800.800.Synovial.Fluid	1.5 years	Blood/Immune	1.91956e-08	3.77487e-08	0.305548
A02.835.583.443.800.800.Synovial.Fluid	2 years	Blood/Immune	8.6701e-08	4.54986e-08	0.0283526
A02.835.583.443.800.800.Synovial.Fluid	3 years	Blood/Immune	1.06629e-07	5.10273e-08	0.0183245
A02.835.583.443.800.800.Synovial.Fluid	5 years	Blood/Immune	-2.17184e-08	5.25254e-08	0.660374
A02.835.583.443.800.800.Synovial.Fluid	7 years	Blood/Immune	-6.67893e-08	4.54818e-08	0.929013
A02.835.583.443.800.800.Synovial.Fluid	8 years	Blood/Immune	1.1696e-08	5.79856e-08	0.420074
A10.549.400.Lymph.Nodes	birth	Blood/Immune	-5.38458e-08	2.27911e-08	0.990926
A10.549.400.Lymph.Nodes	6 weeks	Blood/Immune	-2.33498e-08	3.1333e-08	0.771929
A10.549.400.Lymph.Nodes	3 months	Blood/Immune	-2.11044e-08	2.78574e-08	0.775651
A10.549.400.Lymph.Nodes	6 months	Blood/Immune	-8.58459e-09	2.88035e-08	0.617164
A10.549.400.Lymph.Nodes	8 months	Blood/Immune	-3.65534e-08	3.27555e-08	0.867777
A10.549.400.Lymph.Nodes	1 year	Blood/Immune	-4.25304e-08	3.5173e-08	0.886702
A10.549.400.Lymph.Nodes	1.5 years	Blood/Immune	-7.65943e-10	3.34649e-08	0.50913
A10.549.400.Lymph.Nodes	2 years	Blood/Immune	6.36536e-09	4.37223e-08	0.442124
A10.549.400.Lymph.Nodes	3 years	Blood/Immune	-3.60667e-08	4.14961e-08	0.80762
A10.549.400.Lymph.Nodes	5 years	Blood/Immune	8.07498e-08	4.86655e-08	0.0485295
A10.549.400.Lymph.Nodes	7 years	Blood/Immune	-3.54456e-10	4.53424e-08	0.503119
A10.549.400.Lymph.Nodes	8 years	Blood/Immune	1.5494e-08	5.80541e-08	0.394777
A10.549.Lymphoid.Tissue	birth	Blood/Immune	-6.76807e-08	2.25728e-08	0.998643
A10.549.Lymphoid.Tissue	6 weeks	Blood/Immune	-5.00944e-08	3.30284e-08	0.93533
A10.549.Lymphoid.Tissue	3 months	Blood/Immune	-2.514e-08	2.86791e-08	0.809647
A10.549.Lymphoid.Tissue	6 months	Blood/Immune	1.29112e-09	2.83654e-08	0.481847
A10.549.Lymphoid.Tissue	8 months	Blood/Immune	-2.13148e-08	3.20737e-08	0.746833
A10.549.Lymphoid.Tissue	1 year	Blood/Immune	-3.30047e-08	3.30376e-08	0.841103
A10.549.Lymphoid.Tissue	1.5 years	Blood/Immune	1.83518e-08	3.0489e-08	0.273615
A10.549.Lymphoid.Tissue	2 years	Blood/Immune	2.08441e-08	4.64631e-08	0.326855
A10.549.Lymphoid.Tissue	3 years	Blood/Immune	-1.44729e-08	4.11146e-08	0.637586
A10.549.Lymphoid.Tissue	5 years	Blood/Immune	6.2527e-08	4.68094e-08	0.0908111
A10.549.Lymphoid.Tissue	7 years	Blood/Immune	-2.08501e-08	4.75769e-08	0.669394
A10.549.Lymphoid.Tissue	8 years	Blood/Immune	-1.3068e-08	5.60123e-08	0.592238
A11.118.637.555.567.562.440.Precursor.Cells..B.Lymphoid	birth	Blood/Immune	-4.85185e-09	2.35139e-08	0.581737
A11.118.637.555.567.562.440.Precursor.Cells..B.Lymphoid	6 weeks	Blood/Immune	-1.95433e-08	3.1882e-08	0.730058
A11.118.637.555.567.562.440.Precursor.Cells..B.Lymphoid	3 months	Blood/Immune	-1.04226e-08	2.76398e-08	0.646945
A11.118.637.555.567.562.440.Precursor.Cells..B.Lymphoid	6 months	Blood/Immune	-2.13654e-08	2.68568e-08	0.786848
A11.118.637.555.567.562.440.Precursor.Cells..B.Lymphoid	8 months	Blood/Immune	4.48871e-09	3.31748e-08	0.446185
A11.118.637.555.567.562.440.Precursor.Cells..B.Lymphoid	1 year	Blood/Immune	-5.06705e-08	3.00924e-08	0.953893
A11.118.637.555.567.562.440.Precursor.Cells..B.Lymphoid	1.5 years	Blood/Immune	-3.12352e-08	2.97408e-08	0.853198
A11.118.637.555.567.562.440.Precursor.Cells..B.Lymphoid	2 years	Blood/Immune	4.49968e-08	4.4052e-08	0.153521
A11.118.637.555.567.562.440.Precursor.Cells..B.Lymphoid	3 years	Blood/Immune	-1.17934e-08	4.71404e-08	0.598775
A11.118.637.555.567.562.440.Precursor.Cells..B.Lymphoid	5 years	Blood/Immune	4.73331e-08	5.35908e-08	0.188556
A11.118.637.555.567.562.440.Precursor.Cells..B.Lymphoid	7 years	Blood/Immune	1.13156e-08	4.64544e-08	0.403776
A11.118.637.555.567.562.440.Precursor.Cells..B.Lymphoid	8 years	Blood/Immune	9.42233e-08	5.556e-08	0.0449539
A11.118.637.555.567.562.B.Lymphocytes	birth	Blood/Immune	-1.23188e-09	2.57583e-08	0.519072
A11.118.637.555.567.562.B.Lymphocytes	6 weeks	Blood/Immune	-1.17415e-08	3.16758e-08	0.644562
A11.118.637.555.567.562.B.Lymphocytes	3 months	Blood/Immune	-9.99672e-09	2.71764e-08	0.643506
A11.118.637.555.567.562.B.Lymphocytes	6 months	Blood/Immune	-4.6312e-08	2.97101e-08	0.940477
A11.118.637.555.567.562.B.Lymphocytes	8 months	Blood/Immune	1.81097e-08	3.23201e-08	0.28763
A11.118.637.555.567.562.B.Lymphocytes	1 year	Blood/Immune	9.47946e-09	3.60372e-08	0.396257
A11.118.637.555.567.562.B.Lymphocytes	1.5 years	Blood/Immune	5.29797e-08	3.52711e-08	0.0665391
A11.118.637.555.567.562.B.Lymphocytes	2 years	Blood/Immune	8.15034e-08	4.92842e-08	0.0490898
A11.118.637.555.567.562.B.Lymphocytes	3 years	Blood/Immune	2.29963e-08	4.14336e-08	0.289442
A11.118.637.555.567.562.B.Lymphocytes	5 years	Blood/Immune	9.71566e-08	5.71747e-08	0.0446321
A11.118.637.555.567.562.B.Lymphocytes	7 years	Blood/Immune	2.72018e-08	4.9091e-08	0.289752
A11.118.637.555.567.562.B.Lymphocytes	8 years	Blood/Immune	-1.82708e-08	5.07128e-08	0.640681
A11.118.637.555.567.569.200.700.T.Lymphocytes..Regulatory	birth	Blood/Immune	-5.43625e-08	2.44629e-08	0.986866
A11.118.637.555.567.569.200.700.T.Lymphocytes..Regulatory	6 weeks	Blood/Immune	-5.5104e-08	3.06468e-08	0.963914
A11.118.637.555.567.569.200.700.T.Lymphocytes..Regulatory	3 months	Blood/Immune	-4.0218e-08	2.42326e-08	0.951509
A11.118.637.555.567.569.200.700.T.Lymphocytes..Regulatory	6 months	Blood/Immune	-3.84439e-08	2.49084e-08	0.938635
A11.118.637.555.567.569.200.700.T.Lymphocytes..Regulatory	8 months	Blood/Immune	-5.09045e-08	3.42529e-08	0.931378
A11.118.637.555.567.569.200.700.T.Lymphocytes..Regulatory	1 year	Blood/Immune	-6.1428e-08	3.18568e-08	0.973088
A11.118.637.555.567.569.200.700.T.Lymphocytes..Regulatory	1.5 years	Blood/Immune	-3.80043e-08	2.87562e-08	0.90685
A11.118.637.555.567.569.200.700.T.Lymphocytes..Regulatory	2 years	Blood/Immune	4.59993e-08	4.63211e-08	0.160342
A11.118.637.555.567.569.200.700.T.Lymphocytes..Regulatory	3 years	Blood/Immune	-1.96978e-08	4.63095e-08	0.66471
A11.118.637.555.567.569.200.700.T.Lymphocytes..Regulatory	5 years	Blood/Immune	-4.8635e-09	4.91215e-08	0.539435
A11.118.637.555.567.569.200.700.T.Lymphocytes..Regulatory	7 years	Blood/Immune	4.49307e-08	4.08677e-08	0.135793
A11.118.637.555.567.569.200.700.T.Lymphocytes..Regulatory	8 years	Blood/Immune	5.07517e-08	5.1906e-08	0.164096
A11.118.637.555.567.569.T.Lymphocytes	birth	Blood/Immune	-3.61071e-08	2.40822e-08	0.933106
A11.118.637.555.567.569.T.Lymphocytes	6 weeks	Blood/Immune	-9.96259e-09	3.40269e-08	0.615157
A11.118.637.555.567.569.T.Lymphocytes	3 months	Blood/Immune	3.808e-09	2.89169e-08	0.447616
A11.118.637.555.567.569.T.Lymphocytes	6 months	Blood/Immune	-3.33032e-08	2.97854e-08	0.868239
A11.118.637.555.567.569.T.Lymphocytes	8 months	Blood/Immune	-3.12363e-08	3.34807e-08	0.824581
A11.118.637.555.567.569.T.Lymphocytes	1 year	Blood/Immune	-7.93732e-08	3.15344e-08	0.994083
A11.118.637.555.567.569.T.Lymphocytes	1.5 years	Blood/Immune	-3.54856e-08	3.13951e-08	0.870823
A11.118.637.555.567.569.T.Lymphocytes	2 years	Blood/Immune	6.97074e-08	4.81457e-08	0.0738305
A11.118.637.555.567.569.T.Lymphocytes	3 years	Blood/Immune	3.8387e-08	4.63968e-08	0.204016
A11.118.637.555.567.569.T.Lymphocytes	5 years	Blood/Immune	-5.66428e-08	4.91498e-08	0.875432
A11.118.637.555.567.569.T.Lymphocytes	7 years	Blood/Immune	4.80755e-08	4.62866e-08	0.149484
A11.118.637.555.567.569.T.Lymphocytes	8 years	Blood/Immune	-5.37314e-09	5.98267e-08	0.535782
A11.118.637.Leukocytes	birth	Blood/Immune	-1.49206e-08	2.8211e-08	0.70156
A11.118.637.Leukocytes	6 weeks	Blood/Immune	-1.679e-09	3.71705e-08	0.518014
A11.118.637.Leukocytes	3 months	Blood/Immune	2.64127e-08	3.00201e-08	0.189475
A11.118.637.Leukocytes	6 months	Blood/Immune	1.42093e-08	2.94338e-08	0.314635
A11.118.637.Leukocytes	8 months	Blood/Immune	1.25566e-08	3.52628e-08	0.360888
A11.118.637.Leukocytes	1 year	Blood/Immune	6.55043e-09	3.53408e-08	0.426477
A11.118.637.Leukocytes	1.5 years	Blood/Immune	3.07333e-08	3.51765e-08	0.191144
A11.118.637.Leukocytes	2 years	Blood/Immune	6.90132e-08	5.14811e-08	0.0900328
A11.118.637.Leukocytes	3 years	Blood/Immune	2.69582e-09	5.00134e-08	0.478507
A11.118.637.Leukocytes	5 years	Blood/Immune	-2.78116e-08	6.03562e-08	0.677525
A11.118.637.Leukocytes	7 years	Blood/Immune	-3.15864e-08	4.92344e-08	0.739418
A11.118.637.Leukocytes	8 years	Blood/Immune	-3.24608e-08	5.59068e-08	0.719253
A11.329.372.600.Macrophages..Alveolar	birth	Blood/Immune	-1.53028e-09	2.18335e-08	0.527938
A11.329.372.600.Macrophages..Alveolar	6 weeks	Blood/Immune	1.96136e-08	2.85956e-08	0.24639
A11.329.372.600.Macrophages..Alveolar	3 months	Blood/Immune	-6.89153e-09	2.78438e-08	0.597742
A11.329.372.600.Macrophages..Alveolar	6 months	Blood/Immune	4.54492e-09	2.89507e-08	0.437627
A11.329.372.600.Macrophages..Alveolar	8 months	Blood/Immune	-3.29348e-08	2.91993e-08	0.870325
A11.329.372.600.Macrophages..Alveolar	1 year	Blood/Immune	-5.10035e-11	3.26855e-08	0.500623
A11.329.372.600.Macrophages..Alveolar	1.5 years	Blood/Immune	-2.8202e-08	3.04325e-08	0.82296
A11.329.372.600.Macrophages..Alveolar	2 years	Blood/Immune	-8.53888e-09	4.33839e-08	0.578016
A11.329.372.600.Macrophages..Alveolar	3 years	Blood/Immune	-2.62009e-08	3.82215e-08	0.753486
A11.329.372.600.Macrophages..Alveolar	5 years	Blood/Immune	2.8754e-08	5.13856e-08	0.287885
A11.329.372.600.Macrophages..Alveolar	7 years	Blood/Immune	-2.50266e-08	4.4699e-08	0.712224
A11.329.372.600.Macrophages..Alveolar	8 years	Blood/Immune	8.33157e-08	5.62715e-08	0.0693564
A11.443.Erythroid.Cells	birth	Blood/Immune	2.5123e-08	2.4839e-08	0.155905
A11.443.Erythroid.Cells	6 weeks	Blood/Immune	2.42946e-08	2.90549e-08	0.201532
A11.443.Erythroid.Cells	3 months	Blood/Immune	2.999e-08	2.60066e-08	0.124421
A11.443.Erythroid.Cells	6 months	Blood/Immune	3.13189e-08	2.78548e-08	0.13043
A11.443.Erythroid.Cells	8 months	Blood/Immune	-6.40976e-09	2.95724e-08	0.585798
A11.443.Erythroid.Cells	1 year	Blood/Immune	3.24581e-08	3.29866e-08	0.162563
A11.443.Erythroid.Cells	1.5 years	Blood/Immune	2.11775e-08	3.03518e-08	0.242671
A11.443.Erythroid.Cells	2 years	Blood/Immune	1.20638e-08	3.76333e-08	0.374272
A11.443.Erythroid.Cells	3 years	Blood/Immune	1.75607e-08	3.89008e-08	0.325842
A11.443.Erythroid.Cells	5 years	Blood/Immune	2.51939e-09	4.2086e-08	0.476132
A11.443.Erythroid.Cells	7 years	Blood/Immune	-8.23833e-08	3.69249e-08	0.987163
A11.443.Erythroid.Cells	8 years	Blood/Immune	-6.79765e-08	4.98734e-08	0.913556
A11.627.340.360.Granulocyte.Precursor.Cells	birth	Blood/Immune	1.40524e-08	2.63299e-08	0.296773
A11.627.340.360.Granulocyte.Precursor.Cells	6 weeks	Blood/Immune	-4.6299e-08	3.02653e-08	0.936963
A11.627.340.360.Granulocyte.Precursor.Cells	3 months	Blood/Immune	2.05482e-08	2.84922e-08	0.235397
A11.627.340.360.Granulocyte.Precursor.Cells	6 months	Blood/Immune	-2.11539e-09	2.90415e-08	0.529033
A11.627.340.360.Granulocyte.Precursor.Cells	8 months	Blood/Immune	5.7931e-09	3.31819e-08	0.430702
A11.627.340.360.Granulocyte.Precursor.Cells	1 year	Blood/Immune	-1.16233e-08	3.85921e-08	0.618362
A11.627.340.360.Granulocyte.Precursor.Cells	1.5 years	Blood/Immune	2.39473e-08	4.25559e-08	0.286811
A11.627.340.360.Granulocyte.Precursor.Cells	2 years	Blood/Immune	7.9642e-08	4.83377e-08	0.0497157
A11.627.340.360.Granulocyte.Precursor.Cells	3 years	Blood/Immune	9.11071e-09	4.28631e-08	0.415838
A11.627.340.360.Granulocyte.Precursor.Cells	5 years	Blood/Immune	-2.23886e-08	5.27591e-08	0.664346
A11.627.340.360.Granulocyte.Precursor.Cells	7 years	Blood/Immune	-2.43539e-08	4.64425e-08	0.699995
A11.627.340.360.Granulocyte.Precursor.Cells	8 years	Blood/Immune	-1.54135e-08	5.74686e-08	0.60573
A11.627.624.249.Monocyte.Macrophage.Precursor.Cells	birth	Blood/Immune	1.57645e-09	2.34051e-08	0.47315
A11.627.624.249.Monocyte.Macrophage.Precursor.Cells	6 weeks	Blood/Immune	-4.18756e-08	3.34882e-08	0.894433
A11.627.624.249.Monocyte.Macrophage.Precursor.Cells	3 months	Blood/Immune	-4.93297e-08	2.86778e-08	0.957296
A11.627.624.249.Monocyte.Macrophage.Precursor.Cells	6 months	Blood/Immune	-2.595e-09	2.77258e-08	0.537285
A11.627.624.249.Monocyte.Macrophage.Precursor.Cells	8 months	Blood/Immune	2.37158e-08	3.42594e-08	0.244393
A11.627.624.249.Monocyte.Macrophage.Precursor.Cells	1 year	Blood/Immune	3.93433e-08	3.64438e-08	0.140169
A11.627.624.249.Monocyte.Macrophage.Precursor.Cells	1.5 years	Blood/Immune	3.06642e-08	3.46669e-08	0.188203
A11.627.624.249.Monocyte.Macrophage.Precursor.Cells	2 years	Blood/Immune	1.85215e-08	4.39297e-08	0.336652
A11.627.624.249.Monocyte.Macrophage.Precursor.Cells	3 years	Blood/Immune	6.84556e-09	4.33115e-08	0.437207
A11.627.624.249.Monocyte.Macrophage.Precursor.Cells	5 years	Blood/Immune	8.53432e-09	5.88808e-08	0.442378
A11.627.624.249.Monocyte.Macrophage.Precursor.Cells	7 years	Blood/Immune	4.46122e-08	4.3954e-08	0.155059
A11.627.624.249.Monocyte.Macrophage.Precursor.Cells	8 years	Blood/Immune	2.42005e-08	5.70675e-08	0.335758
A11.627.635.Myeloid.Progenitor.Cells	birth	Blood/Immune	2.81032e-08	2.66504e-08	0.145824
A11.627.635.Myeloid.Progenitor.Cells	6 weeks	Blood/Immune	-4.79693e-08	2.93557e-08	0.948878
A11.627.635.Myeloid.Progenitor.Cells	3 months	Blood/Immune	-7.38037e-09	3.09383e-08	0.594273
A11.627.635.Myeloid.Progenitor.Cells	6 months	Blood/Immune	5.36782e-09	2.87774e-08	0.426015
A11.627.635.Myeloid.Progenitor.Cells	8 months	Blood/Immune	-2.41112e-08	3.05502e-08	0.785013
A11.627.635.Myeloid.Progenitor.Cells	1 year	Blood/Immune	-7.85217e-08	3.3998e-08	0.989545
A11.627.635.Myeloid.Progenitor.Cells	1.5 years	Blood/Immune	-3.48864e-08	3.68343e-08	0.82821
A11.627.635.Myeloid.Progenitor.Cells	2 years	Blood/Immune	-1.89069e-08	4.43697e-08	0.664991
A11.627.635.Myeloid.Progenitor.Cells	3 years	Blood/Immune	-3.56808e-09	4.44632e-08	0.53198
A11.627.635.Myeloid.Progenitor.Cells	5 years	Blood/Immune	9.62975e-09	5.16708e-08	0.426078
A11.627.635.Myeloid.Progenitor.Cells	7 years	Blood/Immune	-7.49197e-08	4.39412e-08	0.955903
A11.627.635.Myeloid.Progenitor.Cells	8 years	Blood/Immune	-1.0353e-07	5.38242e-08	0.972791
A11.872.378.590.635.Granulocyte.Macrophage.Progenitor.Cells	birth	Blood/Immune	2.2387e-08	2.59412e-08	0.194072
A11.872.378.590.635.Granulocyte.Macrophage.Progenitor.Cells	6 weeks	Blood/Immune	-8.01763e-08	3.20987e-08	0.993752
A11.872.378.590.635.Granulocyte.Macrophage.Progenitor.Cells	3 months	Blood/Immune	-4.60171e-08	2.86276e-08	0.946021
A11.872.378.590.635.Granulocyte.Macrophage.Progenitor.Cells	6 months	Blood/Immune	-3.02287e-08	2.63807e-08	0.874075
A11.872.378.590.635.Granulocyte.Macrophage.Progenitor.Cells	8 months	Blood/Immune	5.51215e-09	3.22862e-08	0.432219
A11.872.378.590.635.Granulocyte.Macrophage.Progenitor.Cells	1 year	Blood/Immune	-1.50982e-09	3.55988e-08	0.516915
A11.872.378.590.635.Granulocyte.Macrophage.Progenitor.Cells	1.5 years	Blood/Immune	-5.28896e-09	3.53388e-08	0.559485
A11.872.378.590.635.Granulocyte.Macrophage.Progenitor.Cells	2 years	Blood/Immune	-1.84177e-08	4.38864e-08	0.662636
A11.872.378.590.635.Granulocyte.Macrophage.Progenitor.Cells	3 years	Blood/Immune	-3.04882e-08	4.42449e-08	0.754613
A11.872.378.590.635.Granulocyte.Macrophage.Progenitor.Cells	5 years	Blood/Immune	-3.05165e-08	5.6614e-08	0.705066
A11.872.378.590.635.Granulocyte.Macrophage.Progenitor.Cells	7 years	Blood/Immune	1.5364e-09	4.62495e-08	0.48675
A11.872.378.590.635.Granulocyte.Macrophage.Progenitor.Cells	8 years	Blood/Immune	-1.47054e-08	5.37257e-08	0.607847
A11.872.378.590.817.Megakaryocyte.Erythroid.Progenitor.Cells	birth	Blood/Immune	1.42887e-08	2.39462e-08	0.275355
A11.872.378.590.817.Megakaryocyte.Erythroid.Progenitor.Cells	6 weeks	Blood/Immune	-2.23133e-08	2.88887e-08	0.780058
A11.872.378.590.817.Megakaryocyte.Erythroid.Progenitor.Cells	3 months	Blood/Immune	-1.62988e-08	2.84941e-08	0.716341
A11.872.378.590.817.Megakaryocyte.Erythroid.Progenitor.Cells	6 months	Blood/Immune	6.38725e-09	3.01709e-08	0.41617
A11.872.378.590.817.Megakaryocyte.Erythroid.Progenitor.Cells	8 months	Blood/Immune	-3.61278e-08	3.17397e-08	0.872492
A11.872.378.590.817.Megakaryocyte.Erythroid.Progenitor.Cells	1 year	Blood/Immune	-1.41554e-08	3.52989e-08	0.655796
A11.872.378.590.817.Megakaryocyte.Erythroid.Progenitor.Cells	1.5 years	Blood/Immune	-2.33418e-08	3.22006e-08	0.76574
A11.872.378.590.817.Megakaryocyte.Erythroid.Progenitor.Cells	2 years	Blood/Immune	1.9378e-08	4.45905e-08	0.331935
A11.872.378.590.817.Megakaryocyte.Erythroid.Progenitor.Cells	3 years	Blood/Immune	-7.55365e-09	4.37174e-08	0.568589
A11.872.378.590.817.Megakaryocyte.Erythroid.Progenitor.Cells	5 years	Blood/Immune	-6.15549e-08	4.78908e-08	0.900659
A11.872.378.590.817.Megakaryocyte.Erythroid.Progenitor.Cells	7 years	Blood/Immune	-8.17282e-08	3.68977e-08	0.98662
A11.872.378.590.817.Megakaryocyte.Erythroid.Progenitor.Cells	8 years	Blood/Immune	-6.02003e-08	4.61955e-08	0.90374
A11.872.378.Hematopoietic.Stem.Cells	birth	Blood/Immune	9.83488e-09	2.60384e-08	0.352824
A11.872.378.Hematopoietic.Stem.Cells	6 weeks	Blood/Immune	-4.05369e-08	2.92542e-08	0.917078
A11.872.378.Hematopoietic.Stem.Cells	3 months	Blood/Immune	-1.36417e-08	2.88051e-08	0.682102
A11.872.378.Hematopoietic.Stem.Cells	6 months	Blood/Immune	-1.33371e-09	2.8281e-08	0.518807
A11.872.378.Hematopoietic.Stem.Cells	8 months	Blood/Immune	-1.86309e-08	3.15458e-08	0.722606
A11.872.378.Hematopoietic.Stem.Cells	1 year	Blood/Immune	-7.69115e-08	3.25284e-08	0.990971
A11.872.378.Hematopoietic.Stem.Cells	1.5 years	Blood/Immune	-4.80859e-08	3.4735e-08	0.916876
A11.872.378.Hematopoietic.Stem.Cells	2 years	Blood/Immune	-1.6989e-08	4.36043e-08	0.65159
A11.872.378.Hematopoietic.Stem.Cells	3 years	Blood/Immune	-2.13145e-08	4.38043e-08	0.686724
A11.872.378.Hematopoietic.Stem.Cells	5 years	Blood/Immune	1.21494e-08	5.26269e-08	0.408712
A11.872.378.Hematopoietic.Stem.Cells	7 years	Blood/Immune	-4.24538e-08	4.37239e-08	0.834214
A11.872.378.Hematopoietic.Stem.Cells	8 years	Blood/Immune	-5.97257e-08	5.69517e-08	0.852844
A15.145.229.188.Blood.Platelets	birth	Blood/Immune	8.85719e-09	2.67319e-08	0.370196
A15.145.229.188.Blood.Platelets	6 weeks	Blood/Immune	1.20468e-09	3.12775e-08	0.484638
A15.145.229.188.Blood.Platelets	3 months	Blood/Immune	1.35673e-08	2.73389e-08	0.309855
A15.145.229.188.Blood.Platelets	6 months	Blood/Immune	-6.45957e-09	2.6771e-08	0.595335
A15.145.229.188.Blood.Platelets	8 months	Blood/Immune	7.88505e-09	2.80416e-08	0.389282
A15.145.229.188.Blood.Platelets	1 year	Blood/Immune	3.38839e-08	3.37597e-08	0.157767
A15.145.229.188.Blood.Platelets	1.5 years	Blood/Immune	1.05573e-08	3.06886e-08	0.365418
A15.145.229.188.Blood.Platelets	2 years	Blood/Immune	1.61724e-08	3.9022e-08	0.339275
A15.145.229.188.Blood.Platelets	3 years	Blood/Immune	1.72276e-09	3.94752e-08	0.482595
A15.145.229.188.Blood.Platelets	5 years	Blood/Immune	3.46163e-08	4.66736e-08	0.229144
A15.145.229.188.Blood.Platelets	7 years	Blood/Immune	2.57519e-08	4.77564e-08	0.294863
A15.145.229.188.Blood.Platelets	8 years	Blood/Immune	3.43041e-08	5.32988e-08	0.259911
A15.145.229.637.555.567.562.725.Plasma.Cells	birth	Blood/Immune	-7.50262e-09	2.67052e-08	0.610623
A15.145.229.637.555.567.562.725.Plasma.Cells	6 weeks	Blood/Immune	-2.23883e-08	3.19959e-08	0.75795
A15.145.229.637.555.567.562.725.Plasma.Cells	3 months	Blood/Immune	6.21286e-09	2.68648e-08	0.408555
A15.145.229.637.555.567.562.725.Plasma.Cells	6 months	Blood/Immune	-1.69687e-08	3.00523e-08	0.71384
A15.145.229.637.555.567.562.725.Plasma.Cells	8 months	Blood/Immune	4.68709e-08	3.20966e-08	0.0721026
A15.145.229.637.555.567.562.725.Plasma.Cells	1 year	Blood/Immune	1.95566e-08	3.59751e-08	0.293353
A15.145.229.637.555.567.562.725.Plasma.Cells	1.5 years	Blood/Immune	4.9869e-08	3.41784e-08	0.0722717
A15.145.229.637.555.567.562.725.Plasma.Cells	2 years	Blood/Immune	7.34273e-08	4.54224e-08	0.0529885
A15.145.229.637.555.567.562.725.Plasma.Cells	3 years	Blood/Immune	3.84397e-08	4.06177e-08	0.171978
A15.145.229.637.555.567.562.725.Plasma.Cells	5 years	Blood/Immune	7.73918e-08	5.20344e-08	0.0684654
A15.145.229.637.555.567.562.725.Plasma.Cells	7 years	Blood/Immune	7.15261e-09	4.79436e-08	0.440703
A15.145.229.637.555.567.562.725.Plasma.Cells	8 years	Blood/Immune	1.39958e-08	5.65807e-08	0.402315
A15.145.229.637.555.567.569.200.CD4.Positive.T.Lymphocytes	birth	Blood/Immune	-5.02434e-08	2.34914e-08	0.983774
A15.145.229.637.555.567.569.200.CD4.Positive.T.Lymphocytes	6 weeks	Blood/Immune	-6.76998e-08	3.21332e-08	0.982435
A15.145.229.637.555.567.569.200.CD4.Positive.T.Lymphocytes	3 months	Blood/Immune	-2.46427e-08	2.73488e-08	0.81622
A15.145.229.637.555.567.569.200.CD4.Positive.T.Lymphocytes	6 months	Blood/Immune	-1.75706e-08	2.76089e-08	0.737745
A15.145.229.637.555.567.569.200.CD4.Positive.T.Lymphocytes	8 months	Blood/Immune	-1.41816e-08	3.40354e-08	0.661541
A15.145.229.637.555.567.569.200.CD4.Positive.T.Lymphocytes	1 year	Blood/Immune	-6.36514e-08	3.32581e-08	0.972181
A15.145.229.637.555.567.569.200.CD4.Positive.T.Lymphocytes	1.5 years	Blood/Immune	-2.30256e-08	2.83406e-08	0.791736
A15.145.229.637.555.567.569.200.CD4.Positive.T.Lymphocytes	2 years	Blood/Immune	4.31154e-08	4.72436e-08	0.180721
A15.145.229.637.555.567.569.200.CD4.Positive.T.Lymphocytes	3 years	Blood/Immune	-1.11493e-08	4.44306e-08	0.599069
A15.145.229.637.555.567.569.200.CD4.Positive.T.Lymphocytes	5 years	Blood/Immune	-1.47111e-08	5.19272e-08	0.611527
A15.145.229.637.555.567.569.200.CD4.Positive.T.Lymphocytes	7 years	Blood/Immune	4.56158e-08	4.28721e-08	0.143665
A15.145.229.637.555.567.569.200.CD4.Positive.T.Lymphocytes	8 years	Blood/Immune	1.9626e-08	5.37101e-08	0.357404
A15.145.229.637.555.Leukocytes..Mononuclear	birth	Blood/Immune	-5.02973e-08	2.41292e-08	0.981443
A15.145.229.637.555.Leukocytes..Mononuclear	6 weeks	Blood/Immune	-2.10743e-08	3.46706e-08	0.728354
A15.145.229.637.555.Leukocytes..Mononuclear	3 months	Blood/Immune	3.79798e-09	3.12754e-08	0.451673
A15.145.229.637.555.Leukocytes..Mononuclear	6 months	Blood/Immune	-3.15416e-08	3.11457e-08	0.844401
A15.145.229.637.555.Leukocytes..Mononuclear	8 months	Blood/Immune	-2.56302e-09	3.31816e-08	0.530785
A15.145.229.637.555.Leukocytes..Mononuclear	1 year	Blood/Immune	-4.11677e-08	3.28205e-08	0.895139
A15.145.229.637.555.Leukocytes..Mononuclear	1.5 years	Blood/Immune	-1.85119e-08	3.31465e-08	0.711744
A15.145.229.637.555.Leukocytes..Mononuclear	2 years	Blood/Immune	2.10131e-08	4.75003e-08	0.329108
A15.145.229.637.555.Leukocytes..Mononuclear	3 years	Blood/Immune	-6.45528e-08	4.52381e-08	0.923204
A15.145.229.637.555.Leukocytes..Mononuclear	5 years	Blood/Immune	4.31964e-09	6.10786e-08	0.471809
A15.145.229.637.555.Leukocytes..Mononuclear	7 years	Blood/Immune	-3.97267e-09	4.75612e-08	0.533284
A15.145.229.637.555.Leukocytes..Mononuclear	8 years	Blood/Immune	-8.9087e-08	5.76161e-08	0.938974
A15.145.229.Blood.Cells	birth	Blood/Immune	-4.85607e-08	2.53889e-08	0.972105
A15.145.229.Blood.Cells	6 weeks	Blood/Immune	-2.56767e-08	3.92299e-08	0.743611
A15.145.229.Blood.Cells	3 months	Blood/Immune	2.07582e-08	3.41589e-08	0.271694
A15.145.229.Blood.Cells	6 months	Blood/Immune	1.19164e-08	3.35544e-08	0.361244
A15.145.229.Blood.Cells	8 months	Blood/Immune	2.05316e-08	3.96637e-08	0.302354
A15.145.229.Blood.Cells	1 year	Blood/Immune	1.06573e-08	3.69513e-08	0.386515
A15.145.229.Blood.Cells	1.5 years	Blood/Immune	1.56484e-08	3.44749e-08	0.324948
A15.145.229.Blood.Cells	2 years	Blood/Immune	4.73915e-08	5.02428e-08	0.172776
A15.145.229.Blood.Cells	3 years	Blood/Immune	-2.03065e-08	4.46706e-08	0.675295
A15.145.229.Blood.Cells	5 years	Blood/Immune	2.25566e-08	5.96212e-08	0.352592
A15.145.229.Blood.Cells	7 years	Blood/Immune	2.16271e-08	4.66298e-08	0.321394
A15.145.229.Blood.Cells	8 years	Blood/Immune	3.64636e-08	6.36841e-08	0.283468
A15.145.300.Fetal.Blood	birth	Blood/Immune	-2.45357e-08	2.81265e-08	0.808487
A15.145.300.Fetal.Blood	6 weeks	Blood/Immune	2.36175e-08	3.96635e-08	0.275772
A15.145.300.Fetal.Blood	3 months	Blood/Immune	-9.2949e-09	3.09527e-08	0.618023
A15.145.300.Fetal.Blood	6 months	Blood/Immune	-9.41273e-09	3.32132e-08	0.611566
A15.145.300.Fetal.Blood	8 months	Blood/Immune	6.76927e-09	3.75735e-08	0.428513
A15.145.300.Fetal.Blood	1 year	Blood/Immune	5.41303e-08	3.74861e-08	0.0743682
A15.145.300.Fetal.Blood	1.5 years	Blood/Immune	4.63629e-08	3.79612e-08	0.110982
A15.145.300.Fetal.Blood	2 years	Blood/Immune	5.88352e-08	5.48959e-08	0.141914
A15.145.300.Fetal.Blood	3 years	Blood/Immune	5.85697e-08	5.25466e-08	0.132506
A15.145.300.Fetal.Blood	5 years	Blood/Immune	-8.5978e-08	5.27253e-08	0.948521
A15.145.300.Fetal.Blood	7 years	Blood/Immune	-1.01464e-09	4.8292e-08	0.508381
A15.145.300.Fetal.Blood	8 years	Blood/Immune	8.57705e-09	6.679e-08	0.448909
A15.145.846.Serum	birth	Blood/Immune	1.77691e-08	2.32606e-08	0.222459
A15.145.846.Serum	6 weeks	Blood/Immune	1.81952e-08	3.22287e-08	0.286185
A15.145.846.Serum	3 months	Blood/Immune	-1.63661e-08	2.7595e-08	0.723437
A15.145.846.Serum	6 months	Blood/Immune	-2.60006e-08	2.87512e-08	0.81709
A15.145.846.Serum	8 months	Blood/Immune	-1.23366e-08	3.18904e-08	0.650564
A15.145.846.Serum	1 year	Blood/Immune	-3.05368e-08	3.18101e-08	0.831465
A15.145.846.Serum	1.5 years	Blood/Immune	-8.43501e-10	3.07698e-08	0.510935
A15.145.846.Serum	2 years	Blood/Immune	-2.91358e-09	4.79427e-08	0.52423
A15.145.846.Serum	3 years	Blood/Immune	-1.92569e-09	4.36088e-08	0.517611
A15.145.846.Serum	5 years	Blood/Immune	-4.92289e-08	5.36166e-08	0.820734
A15.145.846.Serum	7 years	Blood/Immune	4.21462e-08	5.01509e-08	0.200345
A15.145.846.Serum	8 years	Blood/Immune	8.71874e-08	6.02327e-08	0.0738771
A15.145.Blood	birth	Blood/Immune	-3.13245e-08	2.75358e-08	0.872354
A15.145.Blood	6 weeks	Blood/Immune	2.26141e-08	3.96875e-08	0.284405
A15.145.Blood	3 months	Blood/Immune	3.32727e-08	3.10122e-08	0.14166
A15.145.Blood	6 months	Blood/Immune	2.22508e-08	3.18069e-08	0.242102
A15.145.Blood	8 months	Blood/Immune	1.10962e-08	3.70094e-08	0.382157
A15.145.Blood	1 year	Blood/Immune	1.46318e-08	3.64259e-08	0.343957
A15.145.Blood	1.5 years	Blood/Immune	-2.3974e-10	3.35918e-08	0.502847
A15.145.Blood	2 years	Blood/Immune	6.68268e-08	5.24741e-08	0.101417
A15.145.Blood	3 years	Blood/Immune	-8.55326e-10	4.34177e-08	0.507859
A15.145.Blood	5 years	Blood/Immune	4.70196e-08	5.78075e-08	0.208
A15.145.Blood	7 years	Blood/Immune	7.05188e-09	4.73686e-08	0.440827
A15.145.Blood	8 years	Blood/Immune	1.1006e-08	6.71205e-08	0.434876
A15.378.316.580.Monocytes	birth	Blood/Immune	-7.24453e-09	2.59855e-08	0.609798
A15.378.316.580.Monocytes	6 weeks	Blood/Immune	-1.67581e-08	3.66537e-08	0.676237
A15.378.316.580.Monocytes	3 months	Blood/Immune	-3.28034e-08	2.9988e-08	0.862997
A15.378.316.580.Monocytes	6 months	Blood/Immune	-5.91308e-09	2.91905e-08	0.580264
A15.378.316.580.Monocytes	8 months	Blood/Immune	-4.75569e-08	3.00863e-08	0.943024
A15.378.316.580.Monocytes	1 year	Blood/Immune	-5.72963e-09	3.30935e-08	0.568727
A15.378.316.580.Monocytes	1.5 years	Blood/Immune	3.41922e-08	3.50988e-08	0.164986
A15.378.316.580.Monocytes	2 years	Blood/Immune	-3.86747e-08	4.71349e-08	0.794037
A15.378.316.580.Monocytes	3 years	Blood/Immune	-4.42108e-08	4.74213e-08	0.824409
A15.378.316.580.Monocytes	5 years	Blood/Immune	-6.31003e-08	5.90588e-08	0.857337
A15.378.316.580.Monocytes	7 years	Blood/Immune	-7.7861e-08	4.96969e-08	0.941409
A15.378.316.580.Monocytes	8 years	Blood/Immune	-5.12633e-08	5.3244e-08	0.832176
A15.378.316.Bone.Marrow.Cells	birth	Blood/Immune	1.07479e-08	2.8377e-08	0.352435
A15.378.316.Bone.Marrow.Cells	6 weeks	Blood/Immune	-6.58111e-09	3.77379e-08	0.569221
A15.378.316.Bone.Marrow.Cells	3 months	Blood/Immune	-7.5463e-10	3.01179e-08	0.509995
A15.378.316.Bone.Marrow.Cells	6 months	Blood/Immune	-4.29665e-09	3.11177e-08	0.55491
A15.378.316.Bone.Marrow.Cells	8 months	Blood/Immune	-6.04291e-09	3.41619e-08	0.570203
A15.378.316.Bone.Marrow.Cells	1 year	Blood/Immune	8.35071e-09	3.63835e-08	0.409233
A15.378.316.Bone.Marrow.Cells	1.5 years	Blood/Immune	3.61592e-08	3.67662e-08	0.162683
A15.378.316.Bone.Marrow.Cells	2 years	Blood/Immune	6.03619e-08	5.30079e-08	0.127407
A15.378.316.Bone.Marrow.Cells	3 years	Blood/Immune	8.36482e-09	4.92416e-08	0.432555
A15.378.316.Bone.Marrow.Cells	5 years	Blood/Immune	-4.98731e-08	5.42748e-08	0.820926
A15.378.316.Bone.Marrow.Cells	7 years	Blood/Immune	-4.70187e-08	4.63213e-08	0.84496
A15.378.316.Bone.Marrow.Cells	8 years	Blood/Immune	-7.80553e-09	5.49395e-08	0.55649
A15.382.490.315.583.Neutrophils	birth	Blood/Immune	4.58403e-08	2.80952e-08	0.0513809
A15.382.490.315.583.Neutrophils	6 weeks	Blood/Immune	4.04797e-08	3.34402e-08	0.113042
A15.382.490.315.583.Neutrophils	3 months	Blood/Immune	2.33429e-08	2.91184e-08	0.211377
A15.382.490.315.583.Neutrophils	6 months	Blood/Immune	4.12729e-09	3.08868e-08	0.446849
A15.382.490.315.583.Neutrophils	8 months	Blood/Immune	3.60144e-08	3.51373e-08	0.152691
A15.382.490.315.583.Neutrophils	1 year	Blood/Immune	4.87941e-08	3.70041e-08	0.0936495
A15.382.490.315.583.Neutrophils	1.5 years	Blood/Immune	4.03864e-08	3.37559e-08	0.115765
A15.382.490.315.583.Neutrophils	2 years	Blood/Immune	4.62485e-08	4.90447e-08	0.172844
A15.382.490.315.583.Neutrophils	3 years	Blood/Immune	-2.0113e-08	4.1752e-08	0.685
A15.382.490.315.583.Neutrophils	5 years	Blood/Immune	4.94673e-08	5.88568e-08	0.200323
A15.382.490.315.583.Neutrophils	7 years	Blood/Immune	-5.19114e-08	4.31134e-08	0.885718
A15.382.490.315.583.Neutrophils	8 years	Blood/Immune	-3.885e-09	5.54122e-08	0.527947
A15.382.490.555.567.537.Killer.Cells..Natural	birth	Blood/Immune	-2.73001e-08	2.32956e-08	0.879381
A15.382.490.555.567.537.Killer.Cells..Natural	6 weeks	Blood/Immune	-1.43409e-08	3.05554e-08	0.680587
A15.382.490.555.567.537.Killer.Cells..Natural	3 months	Blood/Immune	-2.19869e-08	2.92044e-08	0.774233
A15.382.490.555.567.537.Killer.Cells..Natural	6 months	Blood/Immune	-1.27639e-08	2.84008e-08	0.673435
A15.382.490.555.567.537.Killer.Cells..Natural	8 months	Blood/Immune	-7.45669e-09	3.34548e-08	0.588189
A15.382.490.555.567.537.Killer.Cells..Natural	1 year	Blood/Immune	-4.3869e-08	3.23576e-08	0.912412
A15.382.490.555.567.537.Killer.Cells..Natural	1.5 years	Blood/Immune	-2.20918e-08	3.38935e-08	0.742735
A15.382.490.555.567.537.Killer.Cells..Natural	2 years	Blood/Immune	2.60361e-08	4.70876e-08	0.290156
A15.382.490.555.567.537.Killer.Cells..Natural	3 years	Blood/Immune	3.82052e-08	4.63906e-08	0.205096
A15.382.490.555.567.537.Killer.Cells..Natural	5 years	Blood/Immune	-2.61708e-08	5.72403e-08	0.67624
A15.382.490.555.567.537.Killer.Cells..Natural	7 years	Blood/Immune	9.60855e-09	4.76998e-08	0.420178
A15.382.490.555.567.537.Killer.Cells..Natural	8 years	Blood/Immune	-1.18509e-09	5.87767e-08	0.508043
A15.382.490.555.567.622.Lymphocytes..Null	birth	Blood/Immune	-2.03134e-08	2.33551e-08	0.807785
A15.382.490.555.567.622.Lymphocytes..Null	6 weeks	Blood/Immune	-9.44981e-09	2.7048e-08	0.636595
A15.382.490.555.567.622.Lymphocytes..Null	3 months	Blood/Immune	-1.92534e-08	2.85439e-08	0.75001
A15.382.490.555.567.622.Lymphocytes..Null	6 months	Blood/Immune	-1.31421e-08	2.93352e-08	0.672923
A15.382.490.555.567.622.Lymphocytes..Null	8 months	Blood/Immune	-1.31239e-08	3.10254e-08	0.663855
A15.382.490.555.567.622.Lymphocytes..Null	1 year	Blood/Immune	-7.40121e-08	3.20124e-08	0.989611
A15.382.490.555.567.622.Lymphocytes..Null	1.5 years	Blood/Immune	-3.90782e-08	3.54542e-08	0.864816
A15.382.490.555.567.622.Lymphocytes..Null	2 years	Blood/Immune	-1.4256e-08	4.7244e-08	0.61858
A15.382.490.555.567.622.Lymphocytes..Null	3 years	Blood/Immune	-4.79805e-08	4.08608e-08	0.879852
A15.382.490.555.567.622.Lymphocytes..Null	5 years	Blood/Immune	5.93331e-08	5.15637e-08	0.124933
A15.382.490.555.567.622.Lymphocytes..Null	7 years	Blood/Immune	1.54599e-08	4.48258e-08	0.365089
A15.382.490.555.567.622.Lymphocytes..Null	8 years	Blood/Immune	1.76896e-08	6.49404e-08	0.392658
A15.382.490.555.567.Lymphocytes	birth	Blood/Immune	-3.71392e-08	2.34196e-08	0.94361
A15.382.490.555.567.Lymphocytes	6 weeks	Blood/Immune	-2.71275e-08	3.372e-08	0.789444
A15.382.490.555.567.Lymphocytes	3 months	Blood/Immune	4.37633e-08	2.99161e-08	0.0717521
A15.382.490.555.567.Lymphocytes	6 months	Blood/Immune	-3.67815e-09	2.96543e-08	0.549356
A15.382.490.555.567.Lymphocytes	8 months	Blood/Immune	1.02224e-08	3.22066e-08	0.37547
A15.382.490.555.567.Lymphocytes	1 year	Blood/Immune	-3.76336e-08	3.21374e-08	0.879205
A15.382.490.555.567.Lymphocytes	1.5 years	Blood/Immune	-3.45975e-10	3.41377e-08	0.504043
A15.382.490.555.567.Lymphocytes	2 years	Blood/Immune	8.69577e-08	5.83106e-08	0.0679432
A15.382.490.555.567.Lymphocytes	3 years	Blood/Immune	6.48798e-09	4.28093e-08	0.439769
A15.382.490.555.567.Lymphocytes	5 years	Blood/Immune	6.01184e-08	5.64638e-08	0.143501
A15.382.490.555.567.Lymphocytes	7 years	Blood/Immune	1.34105e-08	4.686e-08	0.387369
A15.382.490.555.567.Lymphocytes	8 years	Blood/Immune	1.7162e-08	5.72058e-08	0.382087
A15.382.520.604.700.Spleen	birth	Blood/Immune	-2.93169e-09	2.58257e-08	0.54519
A15.382.520.604.700.Spleen	6 weeks	Blood/Immune	2.79127e-08	3.19952e-08	0.191494
A15.382.520.604.700.Spleen	3 months	Blood/Immune	-2.36604e-08	2.99247e-08	0.78543
A15.382.520.604.700.Spleen	6 months	Blood/Immune	-7.28129e-09	2.98385e-08	0.596394
A15.382.520.604.700.Spleen	8 months	Blood/Immune	6.73981e-09	3.42054e-08	0.421898
A15.382.520.604.700.Spleen	1 year	Blood/Immune	-1.47453e-08	3.56237e-08	0.660534
A15.382.520.604.700.Spleen	1.5 years	Blood/Immune	1.21202e-08	3.82741e-08	0.375748
A15.382.520.604.700.Spleen	2 years	Blood/Immune	1.76136e-08	4.22654e-08	0.338435
A15.382.520.604.700.Spleen	3 years	Blood/Immune	5.44398e-09	4.25448e-08	0.449091
A15.382.520.604.700.Spleen	5 years	Blood/Immune	6.78202e-08	4.84203e-08	0.0806582
A15.382.520.604.700.Spleen	7 years	Blood/Immune	5.90062e-08	4.72233e-08	0.105739
A15.382.520.604.700.Spleen	8 years	Blood/Immune	2.1274e-08	5.64221e-08	0.353068
A15.382.520.604.800.Palatine.Tonsil	birth	Blood/Immune	-5.37416e-08	2.35817e-08	0.988665
A15.382.520.604.800.Palatine.Tonsil	6 weeks	Blood/Immune	-1.75477e-08	3.246e-08	0.705607
A15.382.520.604.800.Palatine.Tonsil	3 months	Blood/Immune	-4.29248e-08	3.0103e-08	0.923056
A15.382.520.604.800.Palatine.Tonsil	6 months	Blood/Immune	-2.43655e-08	2.98291e-08	0.792989
A15.382.520.604.800.Palatine.Tonsil	8 months	Blood/Immune	-2.53151e-08	3.12029e-08	0.791405
A15.382.520.604.800.Palatine.Tonsil	1 year	Blood/Immune	-5.98648e-08	3.23226e-08	0.967995
A15.382.520.604.800.Palatine.Tonsil	1.5 years	Blood/Immune	-1.7233e-08	3.1231e-08	0.709455
A15.382.520.604.800.Palatine.Tonsil	2 years	Blood/Immune	3.21841e-08	4.51761e-08	0.238104
A15.382.520.604.800.Palatine.Tonsil	3 years	Blood/Immune	-6.07259e-08	3.92406e-08	0.939132
A15.382.520.604.800.Palatine.Tonsil	5 years	Blood/Immune	-4.62769e-08	4.75469e-08	0.834795
A15.382.520.604.800.Palatine.Tonsil	7 years	Blood/Immune	2.43446e-08	4.62978e-08	0.299504
A15.382.520.604.800.Palatine.Tonsil	8 years	Blood/Immune	1.26294e-08	4.89295e-08	0.398159
A15.382.680.Phagocytes	birth	Blood/Immune	-3.11004e-09	2.62542e-08	0.547148
A15.382.680.Phagocytes	6 weeks	Blood/Immune	-2.03287e-08	3.31508e-08	0.730134
A15.382.680.Phagocytes	3 months	Blood/Immune	-9.62637e-09	2.7251e-08	0.638049
A15.382.680.Phagocytes	6 months	Blood/Immune	-9.54008e-09	2.86867e-08	0.630267
A15.382.680.Phagocytes	8 months	Blood/Immune	-4.2343e-08	3.07739e-08	0.91558
A15.382.680.Phagocytes	1 year	Blood/Immune	9.38302e-09	3.23165e-08	0.385775
A15.382.680.Phagocytes	1.5 years	Blood/Immune	2.66585e-08	3.28889e-08	0.208809
A15.382.680.Phagocytes	2 years	Blood/Immune	-1.21404e-08	4.47993e-08	0.606803
A15.382.680.Phagocytes	3 years	Blood/Immune	-4.80617e-08	4.52525e-08	0.8559
A15.382.680.Phagocytes	5 years	Blood/Immune	-4.94753e-08	5.69244e-08	0.807615
A15.382.680.Phagocytes	7 years	Blood/Immune	-8.6779e-08	4.50703e-08	0.972911
A15.382.680.Phagocytes	8 years	Blood/Immune	-4.51481e-08	5.33251e-08	0.801407
A15.382.812.260.Dendritic.Cells	birth	Blood/Immune	-5.83584e-09	2.38674e-08	0.596582
A15.382.812.260.Dendritic.Cells	6 weeks	Blood/Immune	-1.81481e-08	3.56648e-08	0.694572
A15.382.812.260.Dendritic.Cells	3 months	Blood/Immune	-1.53747e-08	2.94056e-08	0.699461
A15.382.812.260.Dendritic.Cells	6 months	Blood/Immune	-3.09057e-09	2.8228e-08	0.543592
A15.382.812.260.Dendritic.Cells	8 months	Blood/Immune	-4.46799e-08	3.22087e-08	0.91731
A15.382.812.260.Dendritic.Cells	1 year	Blood/Immune	-7.75558e-08	3.39853e-08	0.988756
A15.382.812.260.Dendritic.Cells	1.5 years	Blood/Immune	-1.9684e-08	3.35729e-08	0.721165
A15.382.812.260.Dendritic.Cells	2 years	Blood/Immune	-4.40615e-08	4.40178e-08	0.841585
A15.382.812.260.Dendritic.Cells	3 years	Blood/Immune	-2.47909e-08	4.21276e-08	0.721893
A15.382.812.260.Dendritic.Cells	5 years	Blood/Immune	-4.01187e-08	5.2885e-08	0.775955
A15.382.812.260.Dendritic.Cells	7 years	Blood/Immune	-1.89141e-08	4.38205e-08	0.666994
A15.382.812.260.Dendritic.Cells	8 years	Blood/Immune	4.0904e-09	5.02564e-08	0.467566
A15.382.812.522.Macrophages	birth	Blood/Immune	-2.38164e-08	2.59181e-08	0.820929
A15.382.812.522.Macrophages	6 weeks	Blood/Immune	-4.42542e-08	3.0936e-08	0.923715
A15.382.812.522.Macrophages	3 months	Blood/Immune	-3.43688e-08	2.68663e-08	0.899596
A15.382.812.522.Macrophages	6 months	Blood/Immune	-2.71894e-08	2.57727e-08	0.85428
A15.382.812.522.Macrophages	8 months	Blood/Immune	-6.60125e-08	3.16616e-08	0.981463
A15.382.812.522.Macrophages	1 year	Blood/Immune	-9.56709e-09	3.63419e-08	0.603822
A15.382.812.522.Macrophages	1.5 years	Blood/Immune	2.16348e-08	3.53386e-08	0.270198
A15.382.812.522.Macrophages	2 years	Blood/Immune	-9.05867e-09	4.57671e-08	0.57845
A15.382.812.522.Macrophages	3 years	Blood/Immune	3.79959e-08	4.15906e-08	0.180472
A15.382.812.522.Macrophages	5 years	Blood/Immune	1.0269e-08	5.36709e-08	0.424133
A15.382.812.522.Macrophages	7 years	Blood/Immune	-1.98178e-08	4.40196e-08	0.673718
A15.382.812.522.Macrophages	8 years	Blood/Immune	7.29306e-09	5.38887e-08	0.446173
A15.382.812.Mononuclear.Phagocyte.System	birth	Blood/Immune	-1.50582e-08	2.49204e-08	0.727163
A15.382.812.Mononuclear.Phagocyte.System	6 weeks	Blood/Immune	2.33054e-09	3.6612e-08	0.474622
A15.382.812.Mononuclear.Phagocyte.System	3 months	Blood/Immune	5.11623e-10	3.0146e-08	0.49323
A15.382.812.Mononuclear.Phagocyte.System	6 months	Blood/Immune	1.52167e-08	2.79111e-08	0.292813
A15.382.812.Mononuclear.Phagocyte.System	8 months	Blood/Immune	-2.26561e-08	3.02134e-08	0.773333
A15.382.812.Mononuclear.Phagocyte.System	1 year	Blood/Immune	-4.62872e-10	3.35573e-08	0.505503
A15.382.812.Mononuclear.Phagocyte.System	1.5 years	Blood/Immune	5.45547e-08	3.37984e-08	0.0532507
A15.382.812.Mononuclear.Phagocyte.System	2 years	Blood/Immune	2.48814e-08	4.65068e-08	0.296323
A15.382.812.Mononuclear.Phagocyte.System	3 years	Blood/Immune	7.58406e-09	4.64641e-08	0.435171
A15.382.812.Mononuclear.Phagocyte.System	5 years	Blood/Immune	-2.09567e-08	5.40963e-08	0.650768
A15.382.812.Mononuclear.Phagocyte.System	7 years	Blood/Immune	-8.45497e-08	4.53939e-08	0.968739
A15.382.812.Mononuclear.Phagocyte.System	8 years	Blood/Immune	1.43448e-08	5.35175e-08	0.394335
A15.382.Immune.System	birth	Blood/Immune	-2.18896e-08	2.5237e-08	0.807128
A15.382.Immune.System	6 weeks	Blood/Immune	-3.40737e-08	3.28971e-08	0.849845
A15.382.Immune.System	3 months	Blood/Immune	-4.55814e-09	2.62557e-08	0.568912
A15.382.Immune.System	6 months	Blood/Immune	1.4207e-09	2.50709e-08	0.477405
A15.382.Immune.System	8 months	Blood/Immune	2.06877e-08	2.93135e-08	0.240175
A15.382.Immune.System	1 year	Blood/Immune	2.5985e-08	2.92521e-08	0.187187
A15.382.Immune.System	1.5 years	Blood/Immune	6.47078e-08	3.17251e-08	0.0206931
A15.382.Immune.System	2 years	Blood/Immune	6.34738e-08	5.27967e-08	0.114637
A15.382.Immune.System	3 years	Blood/Immune	6.50564e-09	4.69982e-08	0.444953
A15.382.Immune.System	5 years	Blood/Immune	-2.63728e-08	5.28307e-08	0.691179
A15.382.Immune.System	7 years	Blood/Immune	2.76547e-08	5.35765e-08	0.302867
A15.382.Immune.System	8 years	Blood/Immune	-3.78764e-08	5.40936e-08	0.758099
Cells EBV-transformed lymphocytes	birth	Blood/Immune	-3.53411e-08	2.43645e-08	0.926543
Cells EBV-transformed lymphocytes	6 weeks	Blood/Immune	-4.24087e-08	3.17155e-08	0.909415
Cells EBV-transformed lymphocytes	3 months	Blood/Immune	-5.93213e-08	2.75278e-08	0.984418
Cells EBV-transformed lymphocytes	6 months	Blood/Immune	-1.70932e-08	2.93407e-08	0.719911
Cells EBV-transformed lymphocytes	8 months	Blood/Immune	-8.98336e-09	3.07712e-08	0.614834
Cells EBV-transformed lymphocytes	1 year	Blood/Immune	-8.48756e-09	3.4609e-08	0.596865
Cells EBV-transformed lymphocytes	1.5 years	Blood/Immune	-3.7616e-09	3.42482e-08	0.543729
Cells EBV-transformed lymphocytes	2 years	Blood/Immune	-2.20108e-08	4.35769e-08	0.693256
Cells EBV-transformed lymphocytes	3 years	Blood/Immune	1.70659e-08	4.00956e-08	0.335188
Cells EBV-transformed lymphocytes	5 years	Blood/Immune	-4.88286e-08	4.71781e-08	0.849662
Cells EBV-transformed lymphocytes	7 years	Blood/Immune	-2.276e-08	4.44584e-08	0.695653
Cells EBV-transformed lymphocytes	8 years	Blood/Immune	5.28112e-08	6.09916e-08	0.193279
Spleen	birth	Blood/Immune	-1.46781e-08	2.52683e-08	0.719343
Spleen	6 weeks	Blood/Immune	1.53247e-08	3.49017e-08	0.330302
Spleen	3 months	Blood/Immune	-3.94058e-08	3.05663e-08	0.901334
Spleen	6 months	Blood/Immune	-3.35042e-08	2.59738e-08	0.901461
Spleen	8 months	Blood/Immune	-6.11337e-08	3.1097e-08	0.975345
Spleen	1 year	Blood/Immune	-5.18676e-08	3.2185e-08	0.94647
Spleen	1.5 years	Blood/Immune	-2.68843e-08	3.4491e-08	0.782146
Spleen	2 years	Blood/Immune	-6.03206e-08	4.60302e-08	0.904979
Spleen	3 years	Blood/Immune	-1.96473e-08	4.06202e-08	0.685694
Spleen	5 years	Blood/Immune	1.29195e-08	5.46322e-08	0.406529
Spleen	7 years	Blood/Immune	5.14161e-08	5.23801e-08	0.163149
Spleen	8 years	Blood/Immune	4.59176e-08	5.8208e-08	0.215099
Whole Blood	birth	Blood/Immune	4.01533e-08	2.76665e-08	0.0733435
Whole Blood	6 weeks	Blood/Immune	1.79011e-08	3.28755e-08	0.293044
Whole Blood	3 months	Blood/Immune	6.07865e-09	2.79275e-08	0.413848
Whole Blood	6 months	Blood/Immune	-8.49212e-09	3.00983e-08	0.611084
Whole Blood	8 months	Blood/Immune	-9.27799e-09	3.33277e-08	0.609642
Whole Blood	1 year	Blood/Immune	2.333e-08	3.18642e-08	0.232033
Whole Blood	1.5 years	Blood/Immune	5.22836e-08	3.26931e-08	0.0548852
Whole Blood	2 years	Blood/Immune	7.40753e-12	4.60967e-08	0.499936
Whole Blood	3 years	Blood/Immune	6.81817e-08	4.07307e-08	0.0470687
Whole Blood	5 years	Blood/Immune	1.40127e-08	4.7899e-08	0.384934
Whole Blood	7 years	Blood/Immune	-9.71955e-08	4.80697e-08	0.97841
Whole Blood	8 years	Blood/Immune	5.66723e-08	5.83463e-08	0.165697
A07.231.114.Arteries	birth	Cardiovascular	5.64816e-08	2.50504e-08	0.0120755
A07.231.114.Arteries	6 weeks	Cardiovascular	1.67198e-08	3.03423e-08	0.290803
A07.231.114.Arteries	3 months	Cardiovascular	4.95664e-09	2.26095e-08	0.413236
A07.231.114.Arteries	6 months	Cardiovascular	-1.42362e-09	2.61187e-08	0.521734
A07.231.114.Arteries	8 months	Cardiovascular	-1.01724e-08	2.98416e-08	0.633403
A07.231.114.Arteries	1 year	Cardiovascular	1.73356e-08	2.98627e-08	0.280786
A07.231.114.Arteries	1.5 years	Cardiovascular	2.76786e-08	3.25829e-08	0.197807
A07.231.114.Arteries	2 years	Cardiovascular	-1.92947e-08	4.42886e-08	0.668458
A07.231.114.Arteries	3 years	Cardiovascular	-4.92708e-09	4.35919e-08	0.544996
A07.231.114.Arteries	5 years	Cardiovascular	-1.29298e-08	4.76684e-08	0.606899
A07.231.114.Arteries	7 years	Cardiovascular	3.46741e-08	4.79827e-08	0.234951
A07.231.114.Arteries	8 years	Cardiovascular	-2.64095e-08	5.96969e-08	0.670898
A07.231.908.670.874.Umbilical.Veins	birth	Cardiovascular	3.15261e-08	2.38676e-08	0.0932717
A07.231.908.670.874.Umbilical.Veins	6 weeks	Cardiovascular	2.13252e-08	3.13349e-08	0.248076
A07.231.908.670.874.Umbilical.Veins	3 months	Cardiovascular	2.83201e-08	2.9424e-08	0.167904
A07.231.908.670.874.Umbilical.Veins	6 months	Cardiovascular	4.42552e-08	3.21263e-08	0.084173
A07.231.908.670.874.Umbilical.Veins	8 months	Cardiovascular	1.63276e-08	3.414e-08	0.316234
A07.231.908.670.874.Umbilical.Veins	1 year	Cardiovascular	4.39281e-08	3.82391e-08	0.125324
A07.231.908.670.874.Umbilical.Veins	1.5 years	Cardiovascular	4.19059e-08	3.71338e-08	0.129552
A07.231.908.670.874.Umbilical.Veins	2 years	Cardiovascular	1.7507e-09	4.50207e-08	0.48449
A07.231.908.670.874.Umbilical.Veins	3 years	Cardiovascular	-1.63323e-09	4.47287e-08	0.514564
A07.231.908.670.874.Umbilical.Veins	5 years	Cardiovascular	-3.47315e-09	5.27057e-08	0.52627
A07.231.908.670.874.Umbilical.Veins	7 years	Cardiovascular	2.35468e-08	4.44043e-08	0.297958
A07.231.908.670.874.Umbilical.Veins	8 years	Cardiovascular	2.31538e-08	5.71005e-08	0.342558
A07.231.908.Veins	birth	Cardiovascular	3.16253e-08	2.58425e-08	0.11052
A07.231.908.Veins	6 weeks	Cardiovascular	3.3567e-08	3.20231e-08	0.14727
A07.231.908.Veins	3 months	Cardiovascular	3.50708e-08	3.01419e-08	0.122308
A07.231.908.Veins	6 months	Cardiovascular	2.97498e-08	3.29005e-08	0.182935
A07.231.908.Veins	8 months	Cardiovascular	2.04327e-08	3.52527e-08	0.28109
A07.231.908.Veins	1 year	Cardiovascular	3.30503e-08	3.68546e-08	0.184919
A07.231.908.Veins	1.5 years	Cardiovascular	2.53163e-08	3.64611e-08	0.243735
A07.231.908.Veins	2 years	Cardiovascular	6.18096e-09	4.60465e-08	0.446609
A07.231.908.Veins	3 years	Cardiovascular	-3.37162e-09	4.59952e-08	0.529218
A07.231.908.Veins	5 years	Cardiovascular	7.36528e-09	5.36523e-08	0.445406
A07.231.908.Veins	7 years	Cardiovascular	5.11647e-08	4.48117e-08	0.126775
A07.231.908.Veins	8 years	Cardiovascular	4.29037e-08	6.03115e-08	0.238428
A07.231.Blood.Vessels	birth	Cardiovascular	8.84386e-09	2.49113e-08	0.361289
A07.231.Blood.Vessels	6 weeks	Cardiovascular	3.80372e-08	3.16339e-08	0.1146
A07.231.Blood.Vessels	3 months	Cardiovascular	7.78865e-09	2.73027e-08	0.387719
A07.231.Blood.Vessels	6 months	Cardiovascular	1.2631e-08	2.78807e-08	0.32526
A07.231.Blood.Vessels	8 months	Cardiovascular	-1.22338e-08	3.49234e-08	0.636945
A07.231.Blood.Vessels	1 year	Cardiovascular	-6.44898e-09	3.31733e-08	0.57707
A07.231.Blood.Vessels	1.5 years	Cardiovascular	4.42535e-10	3.15438e-08	0.494403
A07.231.Blood.Vessels	2 years	Cardiovascular	-4.16589e-08	5.03588e-08	0.79595
A07.231.Blood.Vessels	3 years	Cardiovascular	3.96985e-08	4.94189e-08	0.210899
A07.231.Blood.Vessels	5 years	Cardiovascular	-1.89956e-08	5.50634e-08	0.634944
A07.231.Blood.Vessels	7 years	Cardiovascular	3.75906e-08	4.58908e-08	0.206356
A07.231.Blood.Vessels	8 years	Cardiovascular	3.79789e-08	6.28359e-08	0.272784
A07.541.358.100.Atrial.Appendage	birth	Cardiovascular	-3.22772e-09	2.05688e-08	0.562347
A07.541.358.100.Atrial.Appendage	6 weeks	Cardiovascular	-1.98411e-08	2.75711e-08	0.764125
A07.541.358.100.Atrial.Appendage	3 months	Cardiovascular	-4.41413e-08	2.39029e-08	0.967604
A07.541.358.100.Atrial.Appendage	6 months	Cardiovascular	-3.09836e-08	2.4062e-08	0.901068
A07.541.358.100.Atrial.Appendage	8 months	Cardiovascular	7.33729e-09	2.57721e-08	0.387937
A07.541.358.100.Atrial.Appendage	1 year	Cardiovascular	3.82959e-08	2.66049e-08	0.0750144
A07.541.358.100.Atrial.Appendage	1.5 years	Cardiovascular	9.45899e-09	2.82049e-08	0.368674
A07.541.358.100.Atrial.Appendage	2 years	Cardiovascular	1.29204e-08	4.05162e-08	0.374903
A07.541.358.100.Atrial.Appendage	3 years	Cardiovascular	3.04866e-08	3.60327e-08	0.198754
A07.541.358.100.Atrial.Appendage	5 years	Cardiovascular	8.90859e-09	4.15844e-08	0.415184
A07.541.358.100.Atrial.Appendage	7 years	Cardiovascular	-2.95965e-08	4.33116e-08	0.752803
A07.541.358.100.Atrial.Appendage	8 years	Cardiovascular	4.5938e-08	4.6245e-08	0.160267
A07.541.358.Heart.Atria	birth	Cardiovascular	9.05147e-09	2.13198e-08	0.33558
A07.541.358.Heart.Atria	6 weeks	Cardiovascular	-2.11053e-08	2.88169e-08	0.768036
A07.541.358.Heart.Atria	3 months	Cardiovascular	-5.06883e-08	2.48976e-08	0.979118
A07.541.358.Heart.Atria	6 months	Cardiovascular	-1.7701e-08	2.41345e-08	0.768353
A07.541.358.Heart.Atria	8 months	Cardiovascular	8.47141e-09	2.54956e-08	0.369843
A07.541.358.Heart.Atria	1 year	Cardiovascular	2.22758e-08	2.60914e-08	0.196619
A07.541.358.Heart.Atria	1.5 years	Cardiovascular	-8.27865e-09	2.73677e-08	0.618864
A07.541.358.Heart.Atria	2 years	Cardiovascular	-4.56463e-09	3.90439e-08	0.546534
A07.541.358.Heart.Atria	3 years	Cardiovascular	3.03364e-08	3.4673e-08	0.190806
A07.541.358.Heart.Atria	5 years	Cardiovascular	3.03202e-08	4.07097e-08	0.228199
A07.541.358.Heart.Atria	7 years	Cardiovascular	-2.61754e-08	4.36867e-08	0.725467
A07.541.358.Heart.Atria	8 years	Cardiovascular	2.89634e-08	4.40799e-08	0.255569
A07.541.510.110.Aortic.Valve	birth	Cardiovascular	1.9583e-08	2.27113e-08	0.194273
A07.541.510.110.Aortic.Valve	6 weeks	Cardiovascular	3.69428e-08	2.69046e-08	0.08486
A07.541.510.110.Aortic.Valve	3 months	Cardiovascular	9.64507e-09	2.38938e-08	0.34323
A07.541.510.110.Aortic.Valve	6 months	Cardiovascular	-2.04156e-08	2.3851e-08	0.803991
A07.541.510.110.Aortic.Valve	8 months	Cardiovascular	-4.17125e-08	2.63625e-08	0.943206
A07.541.510.110.Aortic.Valve	1 year	Cardiovascular	-4.78299e-08	2.98216e-08	0.945628
A07.541.510.110.Aortic.Valve	1.5 years	Cardiovascular	-8.27431e-09	3.06783e-08	0.606309
A07.541.510.110.Aortic.Valve	2 years	Cardiovascular	-1.29407e-08	4.36323e-08	0.616608
A07.541.510.110.Aortic.Valve	3 years	Cardiovascular	1.85568e-09	3.43104e-08	0.478434
A07.541.510.110.Aortic.Valve	5 years	Cardiovascular	2.10956e-08	4.28414e-08	0.311214
A07.541.510.110.Aortic.Valve	7 years	Cardiovascular	2.68483e-09	3.62641e-08	0.470491
A07.541.510.110.Aortic.Valve	8 years	Cardiovascular	2.87411e-08	4.39284e-08	0.256469
A07.541.560.Heart.Ventricles	birth	Cardiovascular	-1.09349e-08	1.94899e-08	0.71262
A07.541.560.Heart.Ventricles	6 weeks	Cardiovascular	-3.70384e-08	2.79295e-08	0.907602
A07.541.560.Heart.Ventricles	3 months	Cardiovascular	-2.25007e-08	2.60115e-08	0.806489
A07.541.560.Heart.Ventricles	6 months	Cardiovascular	-1.93758e-08	2.34115e-08	0.796056
A07.541.560.Heart.Ventricles	8 months	Cardiovascular	-1.42452e-08	2.64609e-08	0.704832
A07.541.560.Heart.Ventricles	1 year	Cardiovascular	2.3536e-08	2.79051e-08	0.199494
A07.541.560.Heart.Ventricles	1.5 years	Cardiovascular	2.83997e-09	3.00461e-08	0.462348
A07.541.560.Heart.Ventricles	2 years	Cardiovascular	2.06891e-08	4.19389e-08	0.310895
A07.541.560.Heart.Ventricles	3 years	Cardiovascular	2.27225e-08	3.88925e-08	0.27953
A07.541.560.Heart.Ventricles	5 years	Cardiovascular	6.97123e-08	4.76138e-08	0.0715808
A07.541.560.Heart.Ventricles	7 years	Cardiovascular	-3.66065e-09	4.32615e-08	0.533717
A07.541.560.Heart.Ventricles	8 years	Cardiovascular	-1.07926e-07	5.20819e-08	0.980878
A07.541.Heart	birth	Cardiovascular	-1.25314e-08	2.0777e-08	0.726791
A07.541.Heart	6 weeks	Cardiovascular	-2.87156e-08	2.82038e-08	0.845696
A07.541.Heart	3 months	Cardiovascular	-1.39104e-08	2.5551e-08	0.706923
A07.541.Heart	6 months	Cardiovascular	-6.32169e-09	2.37738e-08	0.604846
A07.541.Heart	8 months	Cardiovascular	-1.03229e-08	2.63039e-08	0.652636
A07.541.Heart	1 year	Cardiovascular	2.04966e-08	2.7808e-08	0.230538
A07.541.Heart	1.5 years	Cardiovascular	-1.73456e-09	2.95645e-08	0.523393
A07.541.Heart	2 years	Cardiovascular	-4.45059e-09	4.19735e-08	0.542222
A07.541.Heart	3 years	Cardiovascular	2.62267e-08	3.83297e-08	0.246912
A07.541.Heart	5 years	Cardiovascular	6.58153e-08	4.77531e-08	0.0840646
A07.541.Heart	7 years	Cardiovascular	-1.01696e-08	4.31814e-08	0.593093
A07.541.Heart	8 years	Cardiovascular	-9.82764e-08	5.07032e-08	0.973705
Artery Aorta	birth	Cardiovascular	3.6841e-08	2.33524e-08	0.0573276
Artery Aorta	6 weeks	Cardiovascular	-5.92993e-09	2.50591e-08	0.593531
Artery Aorta	3 months	Cardiovascular	3.48324e-09	2.48922e-08	0.444357
Artery Aorta	6 months	Cardiovascular	6.23954e-09	2.26285e-08	0.391375
Artery Aorta	8 months	Cardiovascular	-1.82623e-08	2.61966e-08	0.757137
Artery Aorta	1 year	Cardiovascular	-3.60675e-08	2.94339e-08	0.889783
Artery Aorta	1.5 years	Cardiovascular	-2.20265e-08	2.8098e-08	0.783455
Artery Aorta	2 years	Cardiovascular	-2.32493e-08	3.42262e-08	0.751521
Artery Aorta	3 years	Cardiovascular	3.93112e-08	3.66697e-08	0.141852
Artery Aorta	5 years	Cardiovascular	8.42758e-08	4.16784e-08	0.0215856
Artery Aorta	7 years	Cardiovascular	-2.64379e-08	3.88723e-08	0.751786
Artery Aorta	8 years	Cardiovascular	-3.94408e-09	5.2663e-08	0.52985
Artery Coronary	birth	Cardiovascular	1.22886e-08	2.10746e-08	0.279912
Artery Coronary	6 weeks	Cardiovascular	1.49546e-08	2.56351e-08	0.279824
Artery Coronary	3 months	Cardiovascular	2.44688e-08	2.71073e-08	0.183352
Artery Coronary	6 months	Cardiovascular	9.69857e-09	2.36729e-08	0.341016
Artery Coronary	8 months	Cardiovascular	-1.14053e-08	2.80104e-08	0.658063
Artery Coronary	1 year	Cardiovascular	-2.07936e-08	3.20627e-08	0.741678
Artery Coronary	1.5 years	Cardiovascular	-2.49897e-08	2.79387e-08	0.814459
Artery Coronary	2 years	Cardiovascular	-2.50191e-08	3.60507e-08	0.756158
Artery Coronary	3 years	Cardiovascular	3.84729e-08	3.46077e-08	0.133137
Artery Coronary	5 years	Cardiovascular	7.51188e-08	4.5942e-08	0.0510162
Artery Coronary	7 years	Cardiovascular	3.92782e-09	4.09473e-08	0.461791
Artery Coronary	8 years	Cardiovascular	5.68747e-08	5.38224e-08	0.145322
Artery Tibial	birth	Cardiovascular	1.01211e-08	2.0586e-08	0.311484
Artery Tibial	6 weeks	Cardiovascular	3.12714e-09	2.6953e-08	0.453818
Artery Tibial	3 months	Cardiovascular	1.85268e-08	2.40127e-08	0.220194
Artery Tibial	6 months	Cardiovascular	3.78005e-10	2.21933e-08	0.493205
Artery Tibial	8 months	Cardiovascular	-1.5647e-09	2.41496e-08	0.52583
Artery Tibial	1 year	Cardiovascular	7.7105e-09	2.76793e-08	0.390289
Artery Tibial	1.5 years	Cardiovascular	-1.7713e-08	2.52487e-08	0.758518
Artery Tibial	2 years	Cardiovascular	-2.33087e-08	3.41521e-08	0.752537
Artery Tibial	3 years	Cardiovascular	4.48544e-10	3.44429e-08	0.494805
Artery Tibial	5 years	Cardiovascular	5.37842e-08	3.75414e-08	0.0759772
Artery Tibial	7 years	Cardiovascular	-1.84582e-08	3.78548e-08	0.687085
Artery Tibial	8 years	Cardiovascular	-3.91931e-09	4.52827e-08	0.534486
Heart Atrial Appendage	birth	Cardiovascular	4.0827e-09	1.96214e-08	0.417586
Heart Atrial Appendage	6 weeks	Cardiovascular	-2.04296e-08	2.57885e-08	0.785877
Heart Atrial Appendage	3 months	Cardiovascular	-4.19519e-08	2.19012e-08	0.972286
Heart Atrial Appendage	6 months	Cardiovascular	-2.25397e-08	2.13891e-08	0.854011
Heart Atrial Appendage	8 months	Cardiovascular	-1.67802e-08	2.43659e-08	0.754486
Heart Atrial Appendage	1 year	Cardiovascular	-1.70792e-08	2.74748e-08	0.732908
Heart Atrial Appendage	1.5 years	Cardiovascular	-1.90884e-08	2.93502e-08	0.742272
Heart Atrial Appendage	2 years	Cardiovascular	-9.21975e-09	3.91253e-08	0.593147
Heart Atrial Appendage	3 years	Cardiovascular	2.24443e-08	3.27569e-08	0.246616
Heart Atrial Appendage	5 years	Cardiovascular	-3.99923e-08	3.89766e-08	0.847568
Heart Atrial Appendage	7 years	Cardiovascular	-7.9443e-08	3.53152e-08	0.987761
Heart Atrial Appendage	8 years	Cardiovascular	-4.79281e-08	4.31012e-08	0.866929
Heart Left Ventricle	birth	Cardiovascular	1.75833e-08	1.96063e-08	0.184907
Heart Left Ventricle	6 weeks	Cardiovascular	8.65129e-09	2.8657e-08	0.381367
Heart Left Ventricle	3 months	Cardiovascular	-3.03389e-08	2.25429e-08	0.910821
Heart Left Ventricle	6 months	Cardiovascular	-1.30012e-08	2.17627e-08	0.724882
Heart Left Ventricle	8 months	Cardiovascular	-1.13709e-08	2.78279e-08	0.658589
Heart Left Ventricle	1 year	Cardiovascular	1.99311e-08	2.73472e-08	0.233057
Heart Left Ventricle	1.5 years	Cardiovascular	3.67097e-09	2.80637e-08	0.447963
Heart Left Ventricle	2 years	Cardiovascular	2.40417e-08	3.60394e-08	0.252356
Heart Left Ventricle	3 years	Cardiovascular	2.08766e-08	3.57685e-08	0.279725
Heart Left Ventricle	5 years	Cardiovascular	-5.91664e-10	4.04168e-08	0.50584
Heart Left Ventricle	7 years	Cardiovascular	-4.39923e-08	3.59233e-08	0.88964
Heart Left Ventricle	8 years	Cardiovascular	-8.75843e-08	4.56265e-08	0.972545
A08.186.211.132.810.428.200.Cerebellum	birth	CNS	-1.46611e-08	1.98352e-08	0.770092
A08.186.211.132.810.428.200.Cerebellum	6 weeks	CNS	-4.21889e-08	2.60534e-08	0.947311
A08.186.211.132.810.428.200.Cerebellum	3 months	CNS	-3.88678e-08	2.43679e-08	0.944648
A08.186.211.132.810.428.200.Cerebellum	6 months	CNS	-1.17181e-08	2.57777e-08	0.675296
A08.186.211.132.810.428.200.Cerebellum	8 months	CNS	-2.09801e-09	2.88155e-08	0.529021
A08.186.211.132.810.428.200.Cerebellum	1 year	CNS	-1.22691e-08	3.10418e-08	0.653669
A08.186.211.132.810.428.200.Cerebellum	1.5 years	CNS	-2.02869e-08	2.99725e-08	0.750749
A08.186.211.132.810.428.200.Cerebellum	2 years	CNS	1.05967e-08	3.87342e-08	0.392206
A08.186.211.132.810.428.200.Cerebellum	3 years	CNS	2.27238e-08	3.55981e-08	0.261626
A08.186.211.132.810.428.200.Cerebellum	5 years	CNS	8.10761e-09	4.44786e-08	0.427681
A08.186.211.132.810.428.200.Cerebellum	7 years	CNS	5.99714e-08	3.93508e-08	0.0637516
A08.186.211.132.810.428.200.Cerebellum	8 years	CNS	-6.39306e-08	4.48013e-08	0.923207
A08.186.211.132.Brain.Stem	birth	CNS	2.26805e-09	2.0999e-08	0.456995
A08.186.211.132.Brain.Stem	6 weeks	CNS	-3.46845e-08	2.69974e-08	0.900558
A08.186.211.132.Brain.Stem	3 months	CNS	-3.75646e-08	2.47844e-08	0.935197
A08.186.211.132.Brain.Stem	6 months	CNS	-9.27497e-10	2.65611e-08	0.513928
A08.186.211.132.Brain.Stem	8 months	CNS	1.77633e-08	2.78468e-08	0.261771
A08.186.211.132.Brain.Stem	1 year	CNS	-3.01959e-10	2.91867e-08	0.504127
A08.186.211.132.Brain.Stem	1.5 years	CNS	-8.57878e-09	2.85445e-08	0.618117
A08.186.211.132.Brain.Stem	2 years	CNS	1.79918e-09	3.78695e-08	0.481053
A08.186.211.132.Brain.Stem	3 years	CNS	3.81124e-08	3.56725e-08	0.142671
A08.186.211.132.Brain.Stem	5 years	CNS	-1.05183e-08	4.12734e-08	0.600578
A08.186.211.132.Brain.Stem	7 years	CNS	1.64883e-08	3.81716e-08	0.332888
A08.186.211.132.Brain.Stem	8 years	CNS	-5.90714e-08	4.39622e-08	0.910475
A08.186.211.464.405.Hippocampus	birth	CNS	1.1734e-08	2.24081e-08	0.300261
A08.186.211.464.405.Hippocampus	6 weeks	CNS	-3.3109e-08	2.58132e-08	0.900191
A08.186.211.464.405.Hippocampus	3 months	CNS	-7.4011e-09	2.17236e-08	0.633333
A08.186.211.464.405.Hippocampus	6 months	CNS	-3.88036e-09	2.31722e-08	0.566495
A08.186.211.464.405.Hippocampus	8 months	CNS	2.00696e-08	2.66778e-08	0.225937
A08.186.211.464.405.Hippocampus	1 year	CNS	9.42001e-09	3.18618e-08	0.383748
A08.186.211.464.405.Hippocampus	1.5 years	CNS	2.07561e-08	3.03119e-08	0.24675
A08.186.211.464.405.Hippocampus	2 years	CNS	1.90462e-08	3.40812e-08	0.288133
A08.186.211.464.405.Hippocampus	3 years	CNS	5.55714e-08	3.56358e-08	0.0594479
A08.186.211.464.405.Hippocampus	5 years	CNS	4.58512e-09	4.25187e-08	0.457062
A08.186.211.464.405.Hippocampus	7 years	CNS	3.97723e-09	3.97918e-08	0.460192
A08.186.211.464.405.Hippocampus	8 years	CNS	-3.88693e-08	4.80083e-08	0.790926
A08.186.211.464.710.225.Entorhinal.Cortex	birth	CNS	4.10747e-09	2.33505e-08	0.430184
A08.186.211.464.710.225.Entorhinal.Cortex	6 weeks	CNS	-8.79504e-09	2.83525e-08	0.621797
A08.186.211.464.710.225.Entorhinal.Cortex	3 months	CNS	1.36173e-08	2.40749e-08	0.285826
A08.186.211.464.710.225.Entorhinal.Cortex	6 months	CNS	5.64303e-09	2.5099e-08	0.411055
A08.186.211.464.710.225.Entorhinal.Cortex	8 months	CNS	1.43176e-08	2.74476e-08	0.300963
A08.186.211.464.710.225.Entorhinal.Cortex	1 year	CNS	1.37018e-08	2.86503e-08	0.316239
A08.186.211.464.710.225.Entorhinal.Cortex	1.5 years	CNS	1.18779e-08	2.70576e-08	0.330335
A08.186.211.464.710.225.Entorhinal.Cortex	2 years	CNS	6.36323e-10	3.61251e-08	0.492973
A08.186.211.464.710.225.Entorhinal.Cortex	3 years	CNS	4.34741e-08	3.31981e-08	0.0951768
A08.186.211.464.710.225.Entorhinal.Cortex	5 years	CNS	-3.02837e-09	4.11424e-08	0.529338
A08.186.211.464.710.225.Entorhinal.Cortex	7 years	CNS	9.05853e-09	3.91326e-08	0.40847
A08.186.211.464.710.225.Entorhinal.Cortex	8 years	CNS	-2.91176e-08	4.45468e-08	0.743328
A08.186.211.464.Limbic.System	birth	CNS	1.46953e-08	2.29543e-08	0.261022
A08.186.211.464.Limbic.System	6 weeks	CNS	-1.11944e-08	2.78355e-08	0.656218
A08.186.211.464.Limbic.System	3 months	CNS	-2.80521e-09	2.23239e-08	0.549999
A08.186.211.464.Limbic.System	6 months	CNS	-4.70147e-09	2.40407e-08	0.577524
A08.186.211.464.Limbic.System	8 months	CNS	6.45097e-09	2.64582e-08	0.403686
A08.186.211.464.Limbic.System	1 year	CNS	9.34197e-09	2.98755e-08	0.377255
A08.186.211.464.Limbic.System	1.5 years	CNS	1.32257e-08	2.90553e-08	0.324486
A08.186.211.464.Limbic.System	2 years	CNS	3.00224e-08	3.6064e-08	0.20257
A08.186.211.464.Limbic.System	3 years	CNS	4.10414e-08	3.28362e-08	0.105671
A08.186.211.464.Limbic.System	5 years	CNS	4.79798e-10	4.11863e-08	0.495353
A08.186.211.464.Limbic.System	7 years	CNS	5.55777e-09	4.02367e-08	0.44507
A08.186.211.464.Limbic.System	8 years	CNS	-3.00782e-08	4.69327e-08	0.739199
A08.186.211.653.Mesencephalon	birth	CNS	1.20141e-08	2.24425e-08	0.296211
A08.186.211.653.Mesencephalon	6 weeks	CNS	-3.18553e-09	2.75308e-08	0.546058
A08.186.211.653.Mesencephalon	3 months	CNS	4.20439e-09	2.40317e-08	0.430559
A08.186.211.653.Mesencephalon	6 months	CNS	9.01743e-09	2.60735e-08	0.364729
A08.186.211.653.Mesencephalon	8 months	CNS	-9.14206e-09	2.81085e-08	0.627501
A08.186.211.653.Mesencephalon	1 year	CNS	-2.38477e-08	2.81543e-08	0.801512
A08.186.211.653.Mesencephalon	1.5 years	CNS	-2.54239e-08	2.77398e-08	0.820301
A08.186.211.653.Mesencephalon	2 years	CNS	-7.57249e-08	3.658e-08	0.980779
A08.186.211.653.Mesencephalon	3 years	CNS	-5.72037e-09	3.75246e-08	0.560581
A08.186.211.653.Mesencephalon	5 years	CNS	-5.02609e-08	4.55337e-08	0.865164
A08.186.211.653.Mesencephalon	7 years	CNS	-3.73736e-08	4.05558e-08	0.821614
A08.186.211.653.Mesencephalon	8 years	CNS	-4.11471e-09	4.51876e-08	0.536277
A08.186.211.730.317.357.352.435.Hypothalamo.Hypophyseal.System	birth	CNS	-7.16546e-09	2.61728e-08	0.607871
A08.186.211.730.317.357.352.435.Hypothalamo.Hypophyseal.System	6 weeks	CNS	6.84147e-08	3.57987e-08	0.0279963
A08.186.211.730.317.357.352.435.Hypothalamo.Hypophyseal.System	3 months	CNS	3.42103e-09	2.98037e-08	0.454308
A08.186.211.730.317.357.352.435.Hypothalamo.Hypophyseal.System	6 months	CNS	-7.67455e-09	3.07766e-08	0.59846
A08.186.211.730.317.357.352.435.Hypothalamo.Hypophyseal.System	8 months	CNS	2.57889e-08	3.31461e-08	0.218274
A08.186.211.730.317.357.352.435.Hypothalamo.Hypophyseal.System	1 year	CNS	-6.48592e-09	3.64073e-08	0.570697
A08.186.211.730.317.357.352.435.Hypothalamo.Hypophyseal.System	1.5 years	CNS	2.55826e-08	3.0362e-08	0.19973
A08.186.211.730.317.357.352.435.Hypothalamo.Hypophyseal.System	2 years	CNS	-4.07537e-08	4.29377e-08	0.828724
A08.186.211.730.317.357.352.435.Hypothalamo.Hypophyseal.System	3 years	CNS	9.8012e-09	4.3199e-08	0.410257
A08.186.211.730.317.357.352.435.Hypothalamo.Hypophyseal.System	5 years	CNS	-1.67033e-08	5.02182e-08	0.630287
A08.186.211.730.317.357.352.435.Hypothalamo.Hypophyseal.System	7 years	CNS	-9.13469e-08	4.54329e-08	0.977816
A08.186.211.730.317.357.352.435.Hypothalamo.Hypophyseal.System	8 years	CNS	-9.75242e-08	5.69815e-08	0.956506
A08.186.211.730.317.357.Hypothalamus	birth	CNS	-8.44245e-09	2.53408e-08	0.630492
A08.186.211.730.317.357.Hypothalamus	6 weeks	CNS	5.57422e-08	3.32749e-08	0.0469475
A08.186.211.730.317.357.Hypothalamus	3 months	CNS	4.45165e-10	2.76684e-08	0.493582
A08.186.211.730.317.357.Hypothalamus	6 months	CNS	-9.93325e-09	3.12024e-08	0.62489
A08.186.211.730.317.357.Hypothalamus	8 months	CNS	-2.34526e-09	3.19561e-08	0.529252
A08.186.211.730.317.357.Hypothalamus	1 year	CNS	-3.16959e-08	3.30262e-08	0.831402
A08.186.211.730.317.357.Hypothalamus	1.5 years	CNS	-1.48675e-08	2.84666e-08	0.699262
A08.186.211.730.317.357.Hypothalamus	2 years	CNS	-7.98833e-08	4.12341e-08	0.973646
A08.186.211.730.317.357.Hypothalamus	3 years	CNS	1.69131e-08	4.46981e-08	0.352572
A08.186.211.730.317.357.Hypothalamus	5 years	CNS	-3.29779e-08	5.18729e-08	0.737528
A08.186.211.730.317.357.Hypothalamus	7 years	CNS	-7.89708e-08	4.41999e-08	0.963005
A08.186.211.730.317.357.Hypothalamus	8 years	CNS	-1.26407e-07	5.54658e-08	0.988667
A08.186.211.730.317.Diencephalon	birth	CNS	2.65663e-08	2.60965e-08	0.154338
A08.186.211.730.317.Diencephalon	6 weeks	CNS	2.65345e-09	3.06661e-08	0.465524
A08.186.211.730.317.Diencephalon	3 months	CNS	-1.90805e-08	2.4542e-08	0.781558
A08.186.211.730.317.Diencephalon	6 months	CNS	2.18242e-08	2.80181e-08	0.218009
A08.186.211.730.317.Diencephalon	8 months	CNS	1.9124e-08	2.85729e-08	0.25165
A08.186.211.730.317.Diencephalon	1 year	CNS	2.68111e-08	3e-08	0.185741
A08.186.211.730.317.Diencephalon	1.5 years	CNS	-1.29418e-08	2.77383e-08	0.679596
A08.186.211.730.317.Diencephalon	2 years	CNS	-3.15306e-08	4.06674e-08	0.780927
A08.186.211.730.317.Diencephalon	3 years	CNS	1.65628e-08	5.03375e-08	0.371065
A08.186.211.730.317.Diencephalon	5 years	CNS	-1.42121e-08	5.65719e-08	0.599179
A08.186.211.730.317.Diencephalon	7 years	CNS	-2.80948e-08	4.37136e-08	0.739791
A08.186.211.730.317.Diencephalon	8 years	CNS	-2.28151e-08	4.55241e-08	0.691873
A08.186.211.730.885.287.249.487.Corpus.Striatum	birth	CNS	1.42171e-08	2.07037e-08	0.246137
A08.186.211.730.885.287.249.487.Corpus.Striatum	6 weeks	CNS	2.75432e-08	2.57717e-08	0.142593
A08.186.211.730.885.287.249.487.Corpus.Striatum	3 months	CNS	2.76328e-08	2.45421e-08	0.130096
A08.186.211.730.885.287.249.487.Corpus.Striatum	6 months	CNS	2.13558e-08	2.53925e-08	0.200166
A08.186.211.730.885.287.249.487.Corpus.Striatum	8 months	CNS	-6.25894e-10	2.533e-08	0.509857
A08.186.211.730.885.287.249.487.Corpus.Striatum	1 year	CNS	1.03655e-08	2.73123e-08	0.352152
A08.186.211.730.885.287.249.487.Corpus.Striatum	1.5 years	CNS	1.64166e-08	2.77172e-08	0.276829
A08.186.211.730.885.287.249.487.Corpus.Striatum	2 years	CNS	2.13298e-08	3.87322e-08	0.29092
A08.186.211.730.885.287.249.487.Corpus.Striatum	3 years	CNS	2.17968e-08	3.5395e-08	0.269008
A08.186.211.730.885.287.249.487.Corpus.Striatum	5 years	CNS	2.05015e-08	4.049e-08	0.306311
A08.186.211.730.885.287.249.487.Corpus.Striatum	7 years	CNS	-6.74543e-08	3.44198e-08	0.974988
A08.186.211.730.885.287.249.487.Corpus.Striatum	8 years	CNS	1.67652e-08	4.16479e-08	0.343641
A08.186.211.730.885.287.249.Basal.Ganglia	birth	CNS	2.90215e-08	2.25179e-08	0.0987307
A08.186.211.730.885.287.249.Basal.Ganglia	6 weeks	CNS	2.46702e-08	2.63996e-08	0.175025
A08.186.211.730.885.287.249.Basal.Ganglia	3 months	CNS	-7.37391e-09	2.45941e-08	0.617844
A08.186.211.730.885.287.249.Basal.Ganglia	6 months	CNS	-9.50663e-09	2.32877e-08	0.658446
A08.186.211.730.885.287.249.Basal.Ganglia	8 months	CNS	-2.42442e-08	2.29626e-08	0.854473
A08.186.211.730.885.287.249.Basal.Ganglia	1 year	CNS	-1.29063e-08	2.69983e-08	0.68369
A08.186.211.730.885.287.249.Basal.Ganglia	1.5 years	CNS	6.47863e-10	2.77477e-08	0.490686
A08.186.211.730.885.287.249.Basal.Ganglia	2 years	CNS	-4.43978e-09	3.84159e-08	0.546004
A08.186.211.730.885.287.249.Basal.Ganglia	3 years	CNS	3.25067e-08	3.56228e-08	0.180746
A08.186.211.730.885.287.249.Basal.Ganglia	5 years	CNS	3.6169e-08	4.50178e-08	0.210861
A08.186.211.730.885.287.249.Basal.Ganglia	7 years	CNS	-4.0787e-08	3.5042e-08	0.877777
A08.186.211.730.885.287.249.Basal.Ganglia	8 years	CNS	2.67934e-08	4.666e-08	0.282907
A08.186.211.730.885.287.500.270.Frontal.Lobe	birth	CNS	7.04805e-09	2.25039e-08	0.377067
A08.186.211.730.885.287.500.270.Frontal.Lobe	6 weeks	CNS	-8.77313e-09	2.92245e-08	0.617987
A08.186.211.730.885.287.500.270.Frontal.Lobe	3 months	CNS	8.66862e-09	2.28331e-08	0.352102
A08.186.211.730.885.287.500.270.Frontal.Lobe	6 months	CNS	1.15119e-08	2.41985e-08	0.317134
A08.186.211.730.885.287.500.270.Frontal.Lobe	8 months	CNS	3.60189e-09	2.57451e-08	0.444367
A08.186.211.730.885.287.500.270.Frontal.Lobe	1 year	CNS	1.14008e-08	2.92942e-08	0.348571
A08.186.211.730.885.287.500.270.Frontal.Lobe	1.5 years	CNS	-1.51295e-08	3.0619e-08	0.68939
A08.186.211.730.885.287.500.270.Frontal.Lobe	2 years	CNS	-7.32888e-08	3.68949e-08	0.976507
A08.186.211.730.885.287.500.270.Frontal.Lobe	3 years	CNS	7.72217e-08	3.8177e-08	0.0215506
A08.186.211.730.885.287.500.270.Frontal.Lobe	5 years	CNS	-1.28361e-08	4.6731e-08	0.608219
A08.186.211.730.885.287.500.270.Frontal.Lobe	7 years	CNS	3.03625e-08	4.31827e-08	0.240991
A08.186.211.730.885.287.500.270.Frontal.Lobe	8 years	CNS	2.73067e-08	4.68239e-08	0.279886
A08.186.211.730.885.287.500.571.735.Visual.Cortex	birth	CNS	-1.71471e-08	2.03926e-08	0.799784
A08.186.211.730.885.287.500.571.735.Visual.Cortex	6 weeks	CNS	-8.754e-09	2.70685e-08	0.626804
A08.186.211.730.885.287.500.571.735.Visual.Cortex	3 months	CNS	-1.63452e-08	2.21001e-08	0.770228
A08.186.211.730.885.287.500.571.735.Visual.Cortex	6 months	CNS	7.30624e-09	2.32605e-08	0.376721
A08.186.211.730.885.287.500.571.735.Visual.Cortex	8 months	CNS	1.54937e-09	2.64708e-08	0.476663
A08.186.211.730.885.287.500.571.735.Visual.Cortex	1 year	CNS	-1.61825e-09	2.87911e-08	0.522411
A08.186.211.730.885.287.500.571.735.Visual.Cortex	1.5 years	CNS	1.63192e-08	2.57277e-08	0.26294
A08.186.211.730.885.287.500.571.735.Visual.Cortex	2 years	CNS	1.96816e-08	3.95615e-08	0.309421
A08.186.211.730.885.287.500.571.735.Visual.Cortex	3 years	CNS	3.17155e-08	3.46391e-08	0.179939
A08.186.211.730.885.287.500.571.735.Visual.Cortex	5 years	CNS	-4.47689e-09	4.28725e-08	0.541583
A08.186.211.730.885.287.500.571.735.Visual.Cortex	7 years	CNS	6.6126e-08	4.03595e-08	0.0506668
A08.186.211.730.885.287.500.571.735.Visual.Cortex	8 years	CNS	-1.07172e-08	4.24717e-08	0.599609
A08.186.211.730.885.287.500.670.Parietal.Lobe	birth	CNS	-1.54968e-08	2.18332e-08	0.76108
A08.186.211.730.885.287.500.670.Parietal.Lobe	6 weeks	CNS	-2.62302e-08	2.53103e-08	0.849979
A08.186.211.730.885.287.500.670.Parietal.Lobe	3 months	CNS	-2.42605e-08	2.41564e-08	0.842385
A08.186.211.730.885.287.500.670.Parietal.Lobe	6 months	CNS	-3.34746e-09	2.68545e-08	0.5496
A08.186.211.730.885.287.500.670.Parietal.Lobe	8 months	CNS	9.6918e-09	2.51034e-08	0.349721
A08.186.211.730.885.287.500.670.Parietal.Lobe	1 year	CNS	-1.70035e-08	3.03125e-08	0.712581
A08.186.211.730.885.287.500.670.Parietal.Lobe	1.5 years	CNS	3.47758e-08	2.79739e-08	0.106906
A08.186.211.730.885.287.500.670.Parietal.Lobe	2 years	CNS	-5.89054e-08	3.80288e-08	0.939305
A08.186.211.730.885.287.500.670.Parietal.Lobe	3 years	CNS	2.78194e-08	3.95629e-08	0.240976
A08.186.211.730.885.287.500.670.Parietal.Lobe	5 years	CNS	-4.84102e-08	4.5424e-08	0.85673
A08.186.211.730.885.287.500.670.Parietal.Lobe	7 years	CNS	1.75671e-08	4.47628e-08	0.347363
A08.186.211.730.885.287.500.670.Parietal.Lobe	8 years	CNS	-1.6013e-08	4.85695e-08	0.629184
A08.186.211.730.885.287.500.Cerebral.Cortex	birth	CNS	1.63847e-08	2.25599e-08	0.233835
A08.186.211.730.885.287.500.Cerebral.Cortex	6 weeks	CNS	-3.67729e-09	2.67529e-08	0.554664
A08.186.211.730.885.287.500.Cerebral.Cortex	3 months	CNS	-9.16529e-09	2.18486e-08	0.662571
A08.186.211.730.885.287.500.Cerebral.Cortex	6 months	CNS	-3.98226e-09	2.32887e-08	0.567886
A08.186.211.730.885.287.500.Cerebral.Cortex	8 months	CNS	5.20445e-09	2.6216e-08	0.421319
A08.186.211.730.885.287.500.Cerebral.Cortex	1 year	CNS	-7.59709e-09	2.87006e-08	0.60438
A08.186.211.730.885.287.500.Cerebral.Cortex	1.5 years	CNS	-2.8548e-09	2.80235e-08	0.540571
A08.186.211.730.885.287.500.Cerebral.Cortex	2 years	CNS	1.91712e-08	3.60003e-08	0.29718
A08.186.211.730.885.287.500.Cerebral.Cortex	3 years	CNS	4.81411e-08	3.22514e-08	0.06776
A08.186.211.730.885.287.500.Cerebral.Cortex	5 years	CNS	-9.48856e-09	4.08951e-08	0.591739
A08.186.211.730.885.287.500.Cerebral.Cortex	7 years	CNS	3.2539e-08	3.85613e-08	0.199384
A08.186.211.730.885.287.500.Cerebral.Cortex	8 years	CNS	-1.42461e-08	4.64589e-08	0.620441
A08.186.211.865.428.Metencephalon	birth	CNS	-9.08725e-09	2.01404e-08	0.674075
A08.186.211.865.428.Metencephalon	6 weeks	CNS	-3.78703e-08	2.72236e-08	0.9179
A08.186.211.865.428.Metencephalon	3 months	CNS	-3.71464e-08	2.41681e-08	0.937853
A08.186.211.865.428.Metencephalon	6 months	CNS	-4.39773e-09	2.66178e-08	0.565614
A08.186.211.865.428.Metencephalon	8 months	CNS	9.51642e-09	2.88226e-08	0.370635
A08.186.211.865.428.Metencephalon	1 year	CNS	-6.1312e-09	3.09326e-08	0.57856
A08.186.211.865.428.Metencephalon	1.5 years	CNS	-1.0195e-08	3.01488e-08	0.632377
A08.186.211.865.428.Metencephalon	2 years	CNS	1.55495e-08	3.95031e-08	0.346928
A08.186.211.865.428.Metencephalon	3 years	CNS	3.51424e-08	3.60889e-08	0.165085
A08.186.211.865.428.Metencephalon	5 years	CNS	-5.05933e-09	4.47905e-08	0.544967
A08.186.211.865.428.Metencephalon	7 years	CNS	4.17447e-08	3.82603e-08	0.137621
A08.186.211.865.428.Metencephalon	8 years	CNS	-7.0236e-08	4.55572e-08	0.938428
A08.186.211.Brain	birth	CNS	-1.28231e-08	2.16864e-08	0.722839
A08.186.211.Brain	6 weeks	CNS	-6.81534e-08	2.65631e-08	0.994852
A08.186.211.Brain	3 months	CNS	-2.85332e-08	2.20639e-08	0.902031
A08.186.211.Brain	6 months	CNS	-2.69184e-08	2.47331e-08	0.861781
A08.186.211.Brain	8 months	CNS	-2.07905e-08	2.5497e-08	0.792581
A08.186.211.Brain	1 year	CNS	-3.30033e-08	2.91425e-08	0.871284
A08.186.211.Brain	1.5 years	CNS	-1.05221e-08	2.78835e-08	0.647047
A08.186.211.Brain	2 years	CNS	-1.26538e-08	3.32875e-08	0.648079
A08.186.211.Brain	3 years	CNS	5.72597e-08	3.60362e-08	0.0560362
A08.186.211.Brain	5 years	CNS	-2.36753e-08	4.18138e-08	0.714374
A08.186.211.Brain	7 years	CNS	1.77384e-08	3.93672e-08	0.326143
A08.186.211.Brain	8 years	CNS	-2.91982e-08	4.53289e-08	0.740258
A09.371.729.Retina	birth	CNS	-3.87558e-08	2.07691e-08	0.968982
A09.371.729.Retina	6 weeks	CNS	-1.32434e-08	2.63877e-08	0.692123
A09.371.729.Retina	3 months	CNS	-3.34031e-08	2.52984e-08	0.906644
A09.371.729.Retina	6 months	CNS	-7.73751e-09	2.52711e-08	0.620266
A09.371.729.Retina	8 months	CNS	1.03091e-08	2.73391e-08	0.353056
A09.371.729.Retina	1 year	CNS	-1.14116e-08	2.82996e-08	0.656616
A09.371.729.Retina	1.5 years	CNS	-1.03711e-08	2.70118e-08	0.649491
A09.371.729.Retina	2 years	CNS	-3.11328e-08	3.55087e-08	0.809693
A09.371.729.Retina	3 years	CNS	-1.52098e-08	3.54995e-08	0.665839
A09.371.729.Retina	5 years	CNS	-4.81875e-08	4.23929e-08	0.872166
A09.371.729.Retina	7 years	CNS	7.30258e-08	4.75873e-08	0.0624453
A09.371.729.Retina	8 years	CNS	2.11681e-09	4.73347e-08	0.482165
A11.872.653.Neural.Stem.Cells	birth	CNS	-7.96276e-09	2.37696e-08	0.631187
A11.872.653.Neural.Stem.Cells	6 weeks	CNS	-3.12527e-08	2.96188e-08	0.854325
A11.872.653.Neural.Stem.Cells	3 months	CNS	-1.93803e-09	2.61239e-08	0.529569
A11.872.653.Neural.Stem.Cells	6 months	CNS	-1.95961e-08	2.76034e-08	0.761122
A11.872.653.Neural.Stem.Cells	8 months	CNS	-3.09911e-08	3.03477e-08	0.846421
A11.872.653.Neural.Stem.Cells	1 year	CNS	-7.46008e-08	3.22338e-08	0.989676
A11.872.653.Neural.Stem.Cells	1.5 years	CNS	4.93686e-09	3.12437e-08	0.437224
A11.872.653.Neural.Stem.Cells	2 years	CNS	-2.35452e-08	4.252e-08	0.710123
A11.872.653.Neural.Stem.Cells	3 years	CNS	4.92394e-08	4.17179e-08	0.118941
A11.872.653.Neural.Stem.Cells	5 years	CNS	-5.93713e-08	4.69059e-08	0.897199
A11.872.653.Neural.Stem.Cells	7 years	CNS	6.49835e-08	4.84108e-08	0.0897438
A11.872.653.Neural.Stem.Cells	8 years	CNS	-6.53422e-08	5.56378e-08	0.879887
Brain Amygdala	birth	CNS	-9.61021e-09	1.90021e-08	0.693482
Brain Amygdala	6 weeks	CNS	-3.35069e-08	2.37842e-08	0.920551
Brain Amygdala	3 months	CNS	-5.92446e-09	2.17646e-08	0.607268
Brain Amygdala	6 months	CNS	-9.69008e-09	2.1647e-08	0.672794
Brain Amygdala	8 months	CNS	-2.28712e-08	2.34444e-08	0.835357
Brain Amygdala	1 year	CNS	-2.04989e-08	2.48281e-08	0.795494
Brain Amygdala	1.5 years	CNS	1.0473e-08	2.46904e-08	0.33572
Brain Amygdala	2 years	CNS	-1.80896e-08	3.16658e-08	0.71609
Brain Amygdala	3 years	CNS	2.00887e-08	3.22254e-08	0.266517
Brain Amygdala	5 years	CNS	-5.29502e-08	4.07315e-08	0.903197
Brain Amygdala	7 years	CNS	-2.62562e-08	3.74749e-08	0.758234
Brain Amygdala	8 years	CNS	2.76837e-08	4.25942e-08	0.257865
Brain Anterior cingulate cortex (BA24)	birth	CNS	-4.01011e-09	1.93728e-08	0.581994
Brain Anterior cingulate cortex (BA24)	6 weeks	CNS	-1.00735e-08	2.44987e-08	0.659531
Brain Anterior cingulate cortex (BA24)	3 months	CNS	-2.89052e-09	2.2264e-08	0.551649
Brain Anterior cingulate cortex (BA24)	6 months	CNS	1.05553e-08	2.1763e-08	0.313835
Brain Anterior cingulate cortex (BA24)	8 months	CNS	1.49741e-08	2.34562e-08	0.261612
Brain Anterior cingulate cortex (BA24)	1 year	CNS	1.05836e-08	2.47549e-08	0.334495
Brain Anterior cingulate cortex (BA24)	1.5 years	CNS	4.083e-08	2.35377e-08	0.0414001
Brain Anterior cingulate cortex (BA24)	2 years	CNS	-2.00456e-09	3.01673e-08	0.526489
Brain Anterior cingulate cortex (BA24)	3 years	CNS	3.94684e-08	3.26095e-08	0.113075
Brain Anterior cingulate cortex (BA24)	5 years	CNS	-4.68254e-08	3.90246e-08	0.88491
Brain Anterior cingulate cortex (BA24)	7 years	CNS	-1.51367e-08	3.83337e-08	0.653529
Brain Anterior cingulate cortex (BA24)	8 years	CNS	1.13195e-08	4.18458e-08	0.393385
Brain Caudate (basal ganglia)	birth	CNS	-2.40709e-09	2.00043e-08	0.547889
Brain Caudate (basal ganglia)	6 weeks	CNS	-1.20239e-08	2.4757e-08	0.686402
Brain Caudate (basal ganglia)	3 months	CNS	5.30483e-10	2.17582e-08	0.490274
Brain Caudate (basal ganglia)	6 months	CNS	-2.19741e-09	2.06521e-08	0.542368
Brain Caudate (basal ganglia)	8 months	CNS	4.34055e-09	2.29139e-08	0.424878
Brain Caudate (basal ganglia)	1 year	CNS	8.29041e-09	2.33882e-08	0.361493
Brain Caudate (basal ganglia)	1.5 years	CNS	1.99124e-08	2.39389e-08	0.202761
Brain Caudate (basal ganglia)	2 years	CNS	-4.89271e-10	3.19436e-08	0.50611
Brain Caudate (basal ganglia)	3 years	CNS	4.51534e-08	3.4386e-08	0.0945687
Brain Caudate (basal ganglia)	5 years	CNS	-4.89317e-08	4.14327e-08	0.881197
Brain Caudate (basal ganglia)	7 years	CNS	-4.02284e-08	3.52639e-08	0.87302
Brain Caudate (basal ganglia)	8 years	CNS	1.70478e-08	4.12373e-08	0.339654
Brain Cerebellar Hemisphere	birth	CNS	-2.06232e-09	2.02468e-08	0.540566
Brain Cerebellar Hemisphere	6 weeks	CNS	-2.98829e-08	2.55124e-08	0.879263
Brain Cerebellar Hemisphere	3 months	CNS	-2.50101e-08	2.2393e-08	0.867975
Brain Cerebellar Hemisphere	6 months	CNS	-2.8959e-09	2.42666e-08	0.547496
Brain Cerebellar Hemisphere	8 months	CNS	4.59623e-09	2.44879e-08	0.425558
Brain Cerebellar Hemisphere	1 year	CNS	-5.45767e-09	2.60204e-08	0.583067
Brain Cerebellar Hemisphere	1.5 years	CNS	2.36507e-08	2.62884e-08	0.184151
Brain Cerebellar Hemisphere	2 years	CNS	2.03614e-08	3.57389e-08	0.284432
Brain Cerebellar Hemisphere	3 years	CNS	4.58016e-08	3.55209e-08	0.0986251
Brain Cerebellar Hemisphere	5 years	CNS	1.23189e-08	4.25481e-08	0.386089
Brain Cerebellar Hemisphere	7 years	CNS	6.79445e-08	3.73321e-08	0.0343796
Brain Cerebellar Hemisphere	8 years	CNS	2.61101e-08	4.56412e-08	0.283636
Brain Cerebellum	birth	CNS	-3.15684e-09	2.04671e-08	0.561289
Brain Cerebellum	6 weeks	CNS	-1.26356e-08	2.70863e-08	0.679569
Brain Cerebellum	3 months	CNS	-1.4842e-08	2.31879e-08	0.738938
Brain Cerebellum	6 months	CNS	4.22279e-09	2.31975e-08	0.427777
Brain Cerebellum	8 months	CNS	1.79404e-08	2.43545e-08	0.230672
Brain Cerebellum	1 year	CNS	1.59844e-08	2.56026e-08	0.266206
Brain Cerebellum	1.5 years	CNS	2.8274e-08	2.59818e-08	0.138248
Brain Cerebellum	2 years	CNS	4.4524e-08	3.76417e-08	0.118437
Brain Cerebellum	3 years	CNS	4.65457e-08	3.64435e-08	0.100765
Brain Cerebellum	5 years	CNS	1.02519e-08	4.27871e-08	0.405319
Brain Cerebellum	7 years	CNS	9.4646e-08	4.13962e-08	0.0111171
Brain Cerebellum	8 years	CNS	1.89865e-08	4.22151e-08	0.326443
Brain Cortex	birth	CNS	-2.42271e-11	1.91974e-08	0.500503
Brain Cortex	6 weeks	CNS	-2.01028e-08	2.55565e-08	0.784243
Brain Cortex	3 months	CNS	-7.92972e-09	2.23085e-08	0.638876
Brain Cortex	6 months	CNS	4.47998e-09	2.25227e-08	0.421167
Brain Cortex	8 months	CNS	3.14464e-08	2.44095e-08	0.0988232
Brain Cortex	1 year	CNS	2.18656e-08	2.48054e-08	0.189028
Brain Cortex	1.5 years	CNS	4.29903e-08	2.39622e-08	0.0363994
Brain Cortex	2 years	CNS	-3.50165e-09	2.94958e-08	0.54725
Brain Cortex	3 years	CNS	4.12139e-08	3.20291e-08	0.0990881
Brain Cortex	5 years	CNS	-4.19207e-08	3.9686e-08	0.854586
Brain Cortex	7 years	CNS	-2.5626e-08	3.80223e-08	0.749836
Brain Cortex	8 years	CNS	4.39982e-09	4.00936e-08	0.456308
Brain Frontal Cortex (BA9)	birth	CNS	-2.51939e-09	1.89532e-08	0.552874
Brain Frontal Cortex (BA9)	6 weeks	CNS	-9.1223e-09	2.52136e-08	0.64125
Brain Frontal Cortex (BA9)	3 months	CNS	7.84335e-09	2.22979e-08	0.362512
Brain Frontal Cortex (BA9)	6 months	CNS	1.08524e-08	2.20512e-08	0.311309
Brain Frontal Cortex (BA9)	8 months	CNS	1.27667e-08	2.29637e-08	0.289122
Brain Frontal Cortex (BA9)	1 year	CNS	6.61857e-09	2.36779e-08	0.389921
Brain Frontal Cortex (BA9)	1.5 years	CNS	3.73484e-08	2.31418e-08	0.0532758
Brain Frontal Cortex (BA9)	2 years	CNS	-1.17404e-08	2.92673e-08	0.655843
Brain Frontal Cortex (BA9)	3 years	CNS	4.609e-08	3.23285e-08	0.0769808
Brain Frontal Cortex (BA9)	5 years	CNS	-7.45072e-08	3.91283e-08	0.971556
Brain Frontal Cortex (BA9)	7 years	CNS	-2.12988e-08	3.87596e-08	0.708673
Brain Frontal Cortex (BA9)	8 years	CNS	2.05816e-08	4.12037e-08	0.308711
Brain Hippocampus	birth	CNS	-8.02278e-09	1.88766e-08	0.664586
Brain Hippocampus	6 weeks	CNS	-4.13917e-08	2.47707e-08	0.952639
Brain Hippocampus	3 months	CNS	-2.12764e-09	2.11475e-08	0.54007
Brain Hippocampus	6 months	CNS	-1.15576e-08	2.08623e-08	0.710208
Brain Hippocampus	8 months	CNS	-2.37784e-08	2.33959e-08	0.845269
Brain Hippocampus	1 year	CNS	-2.66912e-08	2.47262e-08	0.859811
Brain Hippocampus	1.5 years	CNS	1.18372e-08	2.40801e-08	0.31151
Brain Hippocampus	2 years	CNS	-5.91276e-09	3.21106e-08	0.573047
Brain Hippocampus	3 years	CNS	1.26911e-08	3.10981e-08	0.3416
Brain Hippocampus	5 years	CNS	-6.97004e-08	3.96096e-08	0.960769
Brain Hippocampus	7 years	CNS	-4.29521e-08	3.71024e-08	0.876499
Brain Hippocampus	8 years	CNS	1.82908e-08	4.24656e-08	0.333336
Brain Hypothalamus	birth	CNS	-8.35296e-09	1.84276e-08	0.674828
Brain Hypothalamus	6 weeks	CNS	3.00611e-09	2.42852e-08	0.450743
Brain Hypothalamus	3 months	CNS	2.12691e-08	2.283e-08	0.175764
Brain Hypothalamus	6 months	CNS	1.82182e-08	2.15143e-08	0.198555
Brain Hypothalamus	8 months	CNS	4.95546e-09	2.14352e-08	0.408586
Brain Hypothalamus	1 year	CNS	1.01293e-08	2.47757e-08	0.341329
Brain Hypothalamus	1.5 years	CNS	2.88376e-08	2.35796e-08	0.110667
Brain Hypothalamus	2 years	CNS	1.7093e-08	3.21223e-08	0.29732
Brain Hypothalamus	3 years	CNS	2.85162e-08	3.23655e-08	0.189141
Brain Hypothalamus	5 years	CNS	-4.69541e-08	4.21032e-08	0.86762
Brain Hypothalamus	7 years	CNS	-2.82859e-08	3.76728e-08	0.773623
Brain Hypothalamus	8 years	CNS	2.72836e-08	4.12269e-08	0.254052
Brain Nucleus accumbens (basal ganglia)	birth	CNS	-1.2409e-08	1.93391e-08	0.73945
Brain Nucleus accumbens (basal ganglia)	6 weeks	CNS	-1.26847e-08	2.31887e-08	0.707817
Brain Nucleus accumbens (basal ganglia)	3 months	CNS	-3.84058e-09	2.11931e-08	0.571902
Brain Nucleus accumbens (basal ganglia)	6 months	CNS	1.03067e-08	2.20364e-08	0.319995
Brain Nucleus accumbens (basal ganglia)	8 months	CNS	8.04184e-09	2.332e-08	0.365104
Brain Nucleus accumbens (basal ganglia)	1 year	CNS	1.66464e-08	2.4453e-08	0.248014
Brain Nucleus accumbens (basal ganglia)	1.5 years	CNS	2.14654e-08	2.44815e-08	0.190297
Brain Nucleus accumbens (basal ganglia)	2 years	CNS	1.55082e-08	3.05101e-08	0.305623
Brain Nucleus accumbens (basal ganglia)	3 years	CNS	4.2479e-08	3.39185e-08	0.105215
Brain Nucleus accumbens (basal ganglia)	5 years	CNS	-4.62791e-08	4.09667e-08	0.870694
Brain Nucleus accumbens (basal ganglia)	7 years	CNS	-2.62179e-08	3.73468e-08	0.758664
Brain Nucleus accumbens (basal ganglia)	8 years	CNS	-1.19574e-08	3.9381e-08	0.619296
Brain Putamen (basal ganglia)	birth	CNS	2.02616e-09	2.03748e-08	0.460393
Brain Putamen (basal ganglia)	6 weeks	CNS	-3.17376e-09	2.51516e-08	0.550207
Brain Putamen (basal ganglia)	3 months	CNS	2.60621e-09	2.10821e-08	0.450807
Brain Putamen (basal ganglia)	6 months	CNS	-4.5937e-09	2.14366e-08	0.58484
Brain Putamen (basal ganglia)	8 months	CNS	1.49151e-09	2.28348e-08	0.473961
Brain Putamen (basal ganglia)	1 year	CNS	7.14142e-09	2.3843e-08	0.382272
Brain Putamen (basal ganglia)	1.5 years	CNS	2.02576e-08	2.36318e-08	0.195662
Brain Putamen (basal ganglia)	2 years	CNS	-1.54067e-08	3.24634e-08	0.682458
Brain Putamen (basal ganglia)	3 years	CNS	3.41962e-08	3.39942e-08	0.157222
Brain Putamen (basal ganglia)	5 years	CNS	-4.90562e-08	4.24255e-08	0.876219
Brain Putamen (basal ganglia)	7 years	CNS	-2.39289e-08	3.51839e-08	0.751782
Brain Putamen (basal ganglia)	8 years	CNS	1.95201e-08	4.10703e-08	0.317292
Brain Spinal cord (cervical c-1)	birth	CNS	-1.19667e-08	1.83231e-08	0.743151
Brain Spinal cord (cervical c-1)	6 weeks	CNS	-3.20009e-09	2.37273e-08	0.553643
Brain Spinal cord (cervical c-1)	3 months	CNS	1.89864e-08	2.04905e-08	0.177068
Brain Spinal cord (cervical c-1)	6 months	CNS	4.60231e-09	2.10483e-08	0.413459
Brain Spinal cord (cervical c-1)	8 months	CNS	-1.55131e-08	2.12166e-08	0.767665
Brain Spinal cord (cervical c-1)	1 year	CNS	-1.97416e-08	2.3106e-08	0.803556
Brain Spinal cord (cervical c-1)	1.5 years	CNS	-1.47028e-09	2.32687e-08	0.525191
Brain Spinal cord (cervical c-1)	2 years	CNS	-2.45655e-08	3.25542e-08	0.774757
Brain Spinal cord (cervical c-1)	3 years	CNS	9.92575e-10	2.96478e-08	0.486646
Brain Spinal cord (cervical c-1)	5 years	CNS	-3.28849e-08	4.01561e-08	0.793586
Brain Spinal cord (cervical c-1)	7 years	CNS	-6.55457e-08	3.5415e-08	0.9679
Brain Spinal cord (cervical c-1)	8 years	CNS	-1.98863e-08	4.00543e-08	0.690224
Brain Substantia nigra	birth	CNS	7.46496e-09	1.93272e-08	0.349659
Brain Substantia nigra	6 weeks	CNS	-1.96776e-08	2.52144e-08	0.782425
Brain Substantia nigra	3 months	CNS	2.49295e-10	2.1915e-08	0.495462
Brain Substantia nigra	6 months	CNS	2.32877e-09	2.2042e-08	0.457929
Brain Substantia nigra	8 months	CNS	-2.40471e-08	2.21584e-08	0.861091
Brain Substantia nigra	1 year	CNS	-3.90994e-08	2.37653e-08	0.950039
Brain Substantia nigra	1.5 years	CNS	-1.91439e-08	2.35173e-08	0.792187
Brain Substantia nigra	2 years	CNS	-4.00611e-09	3.41649e-08	0.546672
Brain Substantia nigra	3 years	CNS	-2.49736e-09	3.12674e-08	0.53183
Brain Substantia nigra	5 years	CNS	-5.08484e-08	4.03574e-08	0.896157
Brain Substantia nigra	7 years	CNS	-5.58009e-08	3.65002e-08	0.936841
Brain Substantia nigra	8 years	CNS	-2.45148e-08	4.1447e-08	0.722899
A03.556.124.369.Intestinal.Mucosa	birth	Digestive	-1.71492e-08	2.43397e-08	0.759463
A03.556.124.369.Intestinal.Mucosa	6 weeks	Digestive	4.82358e-08	3.03744e-08	0.0561382
A03.556.124.369.Intestinal.Mucosa	3 months	Digestive	2.97214e-08	2.88633e-08	0.151568
A03.556.124.369.Intestinal.Mucosa	6 months	Digestive	1.00952e-08	2.64042e-08	0.351107
A03.556.124.369.Intestinal.Mucosa	8 months	Digestive	-7.60495e-09	3.19196e-08	0.594158
A03.556.124.369.Intestinal.Mucosa	1 year	Digestive	3.73562e-10	3.36745e-08	0.495574
A03.556.124.369.Intestinal.Mucosa	1.5 years	Digestive	-1.7744e-08	3.12782e-08	0.714743
A03.556.124.369.Intestinal.Mucosa	2 years	Digestive	-6.69814e-08	4.24451e-08	0.942726
A03.556.124.369.Intestinal.Mucosa	3 years	Digestive	-1.1873e-08	4.29392e-08	0.608921
A03.556.124.369.Intestinal.Mucosa	5 years	Digestive	-1.09689e-07	4.56968e-08	0.99181
A03.556.124.369.Intestinal.Mucosa	7 years	Digestive	-9.41576e-08	4.47449e-08	0.982325
A03.556.124.369.Intestinal.Mucosa	8 years	Digestive	-1.13809e-07	5.71136e-08	0.976852
A03.556.124.526.767.Rectum	birth	Digestive	-3.95184e-08	2.48238e-08	0.944303
A03.556.124.526.767.Rectum	6 weeks	Digestive	1.48379e-08	2.90242e-08	0.304597
A03.556.124.526.767.Rectum	3 months	Digestive	-3.3399e-08	2.71633e-08	0.89057
A03.556.124.526.767.Rectum	6 months	Digestive	-1.6442e-08	2.71994e-08	0.727244
A03.556.124.526.767.Rectum	8 months	Digestive	-1.99033e-08	2.92273e-08	0.752059
A03.556.124.526.767.Rectum	1 year	Digestive	-1.24443e-08	3.20059e-08	0.651292
A03.556.124.526.767.Rectum	1.5 years	Digestive	-1.81777e-09	2.97926e-08	0.524326
A03.556.124.526.767.Rectum	2 years	Digestive	-4.49605e-08	4.10935e-08	0.863045
A03.556.124.526.767.Rectum	3 years	Digestive	-7.43213e-08	3.84511e-08	0.973375
A03.556.124.526.767.Rectum	5 years	Digestive	-4.39464e-08	5.69034e-08	0.780031
A03.556.124.526.767.Rectum	7 years	Digestive	-5.02534e-08	4.38053e-08	0.87435
A03.556.124.526.767.Rectum	8 years	Digestive	-8.89672e-08	5.71021e-08	0.940388
A03.556.124.684.Intestine..Small	birth	Digestive	-1.48743e-08	2.6059e-08	0.71593
A03.556.124.684.Intestine..Small	6 weeks	Digestive	5.91895e-08	3.48047e-08	0.0445073
A03.556.124.684.Intestine..Small	3 months	Digestive	4.36508e-09	3.02865e-08	0.4427
A03.556.124.684.Intestine..Small	6 months	Digestive	2.81421e-08	2.94474e-08	0.169618
A03.556.124.684.Intestine..Small	8 months	Digestive	1.28556e-08	3.38485e-08	0.352047
A03.556.124.684.Intestine..Small	1 year	Digestive	1.63031e-08	3.68656e-08	0.329161
A03.556.124.684.Intestine..Small	1.5 years	Digestive	3.58624e-08	3.42924e-08	0.147831
A03.556.124.684.Intestine..Small	2 years	Digestive	-4.30583e-09	4.26644e-08	0.540194
A03.556.124.684.Intestine..Small	3 years	Digestive	-3.44048e-08	4.15867e-08	0.795967
A03.556.124.684.Intestine..Small	5 years	Digestive	3.86501e-08	5.37204e-08	0.235926
A03.556.124.684.Intestine..Small	7 years	Digestive	3.83316e-08	4.82083e-08	0.213271
A03.556.124.684.Intestine..Small	8 years	Digestive	1.34295e-08	5.5138e-08	0.403785
A03.556.124.Intestines	birth	Digestive	-1.64515e-08	2.49292e-08	0.74535
A03.556.124.Intestines	6 weeks	Digestive	-3.9379e-09	3.13303e-08	0.550011
A03.556.124.Intestines	3 months	Digestive	-2.11879e-08	2.96722e-08	0.762407
A03.556.124.Intestines	6 months	Digestive	-1.38397e-08	2.7279e-08	0.694042
A03.556.124.Intestines	8 months	Digestive	-1.97668e-08	3.25737e-08	0.72802
A03.556.124.Intestines	1 year	Digestive	-1.05904e-08	3.39711e-08	0.622383
A03.556.124.Intestines	1.5 years	Digestive	1.56992e-08	3.32645e-08	0.318481
A03.556.124.Intestines	2 years	Digestive	-1.80588e-08	4.21331e-08	0.665898
A03.556.124.Intestines	3 years	Digestive	-3.5759e-08	3.85949e-08	0.822912
A03.556.124.Intestines	5 years	Digestive	-9.61474e-08	4.9324e-08	0.97437
A03.556.124.Intestines	7 years	Digestive	5.69796e-09	4.31349e-08	0.447454
A03.556.124.Intestines	8 years	Digestive	-1.20602e-07	5.23196e-08	0.98942
A03.556.249.124.Ileum	birth	Digestive	-1.2337e-08	2.87299e-08	0.666188
A03.556.249.124.Ileum	6 weeks	Digestive	4.1376e-08	3.50288e-08	0.118762
A03.556.249.124.Ileum	3 months	Digestive	3.4046e-08	3.12947e-08	0.138316
A03.556.249.124.Ileum	6 months	Digestive	2.55761e-08	3.06744e-08	0.202199
A03.556.249.124.Ileum	8 months	Digestive	8.09545e-09	3.4105e-08	0.406186
A03.556.249.124.Ileum	1 year	Digestive	9.33544e-09	3.51074e-08	0.395154
A03.556.249.124.Ileum	1.5 years	Digestive	2.59881e-08	3.49608e-08	0.228635
A03.556.249.124.Ileum	2 years	Digestive	-2.15451e-08	4.18265e-08	0.696761
A03.556.249.124.Ileum	3 years	Digestive	5.19874e-08	4.2209e-08	0.109037
A03.556.249.124.Ileum	5 years	Digestive	-4.27321e-08	5.4184e-08	0.784841
A03.556.249.124.Ileum	7 years	Digestive	1.02395e-09	5.22167e-08	0.492177
A03.556.249.124.Ileum	8 years	Digestive	-3.12567e-08	6.4085e-08	0.687132
A03.556.249.249.209.Cecum	birth	Digestive	-4.3531e-08	2.24265e-08	0.973874
A03.556.249.249.209.Cecum	6 weeks	Digestive	2.35184e-08	3.05089e-08	0.220392
A03.556.249.249.209.Cecum	3 months	Digestive	8.04687e-09	2.75963e-08	0.385299
A03.556.249.249.209.Cecum	6 months	Digestive	-1.1705e-08	2.50572e-08	0.679797
A03.556.249.249.209.Cecum	8 months	Digestive	-1.39528e-08	2.91444e-08	0.683941
A03.556.249.249.209.Cecum	1 year	Digestive	-1.0585e-09	3.27925e-08	0.512875
A03.556.249.249.209.Cecum	1.5 years	Digestive	4.28996e-08	3.12915e-08	0.0851922
A03.556.249.249.209.Cecum	2 years	Digestive	2.24781e-08	4.02265e-08	0.288153
A03.556.249.249.209.Cecum	3 years	Digestive	-4.55999e-08	3.61624e-08	0.896341
A03.556.249.249.209.Cecum	5 years	Digestive	-5.76025e-08	4.66754e-08	0.891419
A03.556.249.249.209.Cecum	7 years	Digestive	-2.39059e-08	3.69656e-08	0.741089
A03.556.249.249.209.Cecum	8 years	Digestive	-6.07666e-08	5.12772e-08	0.882003
A03.556.249.249.356.668.Colon..Sigmoid	birth	Digestive	-2.37315e-08	2.58667e-08	0.820547
A03.556.249.249.356.668.Colon..Sigmoid	6 weeks	Digestive	1.93247e-08	2.64846e-08	0.232799
A03.556.249.249.356.668.Colon..Sigmoid	3 months	Digestive	-2.12791e-08	2.86427e-08	0.771234
A03.556.249.249.356.668.Colon..Sigmoid	6 months	Digestive	-3.31589e-08	2.54875e-08	0.903369
A03.556.249.249.356.668.Colon..Sigmoid	8 months	Digestive	-3.05724e-08	3.13779e-08	0.835054
A03.556.249.249.356.668.Colon..Sigmoid	1 year	Digestive	-4.92379e-08	3.04921e-08	0.94682
A03.556.249.249.356.668.Colon..Sigmoid	1.5 years	Digestive	-1.2127e-08	3.06536e-08	0.653805
A03.556.249.249.356.668.Colon..Sigmoid	2 years	Digestive	-3.49896e-08	4.05278e-08	0.806026
A03.556.249.249.356.668.Colon..Sigmoid	3 years	Digestive	-8.98223e-08	3.97599e-08	0.988062
A03.556.249.249.356.668.Colon..Sigmoid	5 years	Digestive	-7.73873e-08	5.10512e-08	0.935225
A03.556.249.249.356.668.Colon..Sigmoid	7 years	Digestive	-9.17339e-08	4.10533e-08	0.987275
A03.556.249.249.356.668.Colon..Sigmoid	8 years	Digestive	-1.03679e-07	5.34456e-08	0.973804
A03.556.249.249.356.Colon	birth	Digestive	-2.90242e-08	2.58457e-08	0.869277
A03.556.249.249.356.Colon	6 weeks	Digestive	5.7506e-09	3.08571e-08	0.42608
A03.556.249.249.356.Colon	3 months	Digestive	-2.71116e-08	2.85271e-08	0.82904
A03.556.249.249.356.Colon	6 months	Digestive	-1.84287e-08	2.72947e-08	0.750218
A03.556.249.249.356.Colon	8 months	Digestive	-1.6067e-08	3.16973e-08	0.693883
A03.556.249.249.356.Colon	1 year	Digestive	-2.54233e-08	3.37198e-08	0.774563
A03.556.249.249.356.Colon	1.5 years	Digestive	3.092e-08	3.38277e-08	0.180347
A03.556.249.249.356.Colon	2 years	Digestive	-1.50906e-08	4.30715e-08	0.636966
A03.556.249.249.356.Colon	3 years	Digestive	-2.75838e-08	3.97591e-08	0.756088
A03.556.249.249.356.Colon	5 years	Digestive	-8.19517e-08	4.92614e-08	0.951905
A03.556.249.249.356.Colon	7 years	Digestive	-1.41612e-08	4.22462e-08	0.631265
A03.556.249.249.356.Colon	8 years	Digestive	-1.02192e-07	5.39284e-08	0.97095
A03.556.500.760.464.Parotid.Gland	birth	Digestive	3.10951e-08	2.5123e-08	0.107911
A03.556.500.760.464.Parotid.Gland	6 weeks	Digestive	2.61639e-08	3.47767e-08	0.225923
A03.556.500.760.464.Parotid.Gland	3 months	Digestive	3.20084e-08	3.3455e-08	0.169344
A03.556.500.760.464.Parotid.Gland	6 months	Digestive	1.19532e-08	3.55599e-08	0.368381
A03.556.500.760.464.Parotid.Gland	8 months	Digestive	3.12944e-08	3.49744e-08	0.185452
A03.556.500.760.464.Parotid.Gland	1 year	Digestive	2.57201e-08	3.6483e-08	0.240408
A03.556.500.760.464.Parotid.Gland	1.5 years	Digestive	-1.16599e-08	3.13035e-08	0.645232
A03.556.500.760.464.Parotid.Gland	2 years	Digestive	-2.36497e-08	4.80524e-08	0.688699
A03.556.500.760.464.Parotid.Gland	3 years	Digestive	-3.20187e-08	4.0368e-08	0.786161
A03.556.500.760.464.Parotid.Gland	5 years	Digestive	8.02865e-08	5.95427e-08	0.0887673
A03.556.500.760.464.Parotid.Gland	7 years	Digestive	-3.70256e-08	4.6052e-08	0.789301
A03.556.500.760.464.Parotid.Gland	8 years	Digestive	-2.07866e-08	6.16831e-08	0.631938
A03.556.500.760.Salivary.Glands	birth	Digestive	3.83555e-08	2.36734e-08	0.0525957
A03.556.500.760.Salivary.Glands	6 weeks	Digestive	1.94552e-08	3.43384e-08	0.285503
A03.556.500.760.Salivary.Glands	3 months	Digestive	2.13473e-08	3.4434e-08	0.267646
A03.556.500.760.Salivary.Glands	6 months	Digestive	7.03889e-10	3.62722e-08	0.492259
A03.556.500.760.Salivary.Glands	8 months	Digestive	8.85808e-10	3.3352e-08	0.489406
A03.556.500.760.Salivary.Glands	1 year	Digestive	1.858e-08	3.22692e-08	0.282382
A03.556.500.760.Salivary.Glands	1.5 years	Digestive	-3.04164e-08	2.88581e-08	0.854058
A03.556.500.760.Salivary.Glands	2 years	Digestive	-5.00735e-08	4.53379e-08	0.865302
A03.556.500.760.Salivary.Glands	3 years	Digestive	-3.53357e-08	4.02726e-08	0.809869
A03.556.500.760.Salivary.Glands	5 years	Digestive	4.98993e-08	5.97273e-08	0.201731
A03.556.500.760.Salivary.Glands	7 years	Digestive	-3.89679e-08	4.65295e-08	0.798841
A03.556.500.760.Salivary.Glands	8 years	Digestive	-3.15267e-08	6.08571e-08	0.697786
A03.556.875.500.Esophagus	birth	Digestive	-9.7433e-09	2.70985e-08	0.640409
A03.556.875.500.Esophagus	6 weeks	Digestive	1.74402e-08	2.78092e-08	0.265285
A03.556.875.500.Esophagus	3 months	Digestive	-2.02421e-08	2.44326e-08	0.796302
A03.556.875.500.Esophagus	6 months	Digestive	-3.6476e-08	2.76054e-08	0.906805
A03.556.875.500.Esophagus	8 months	Digestive	-3.43525e-08	3.11693e-08	0.864797
A03.556.875.500.Esophagus	1 year	Digestive	4.80698e-09	3.24448e-08	0.441109
A03.556.875.500.Esophagus	1.5 years	Digestive	1.68323e-08	2.97368e-08	0.285683
A03.556.875.500.Esophagus	2 years	Digestive	2.72732e-08	4.40354e-08	0.267844
A03.556.875.500.Esophagus	3 years	Digestive	-4.55274e-08	3.64764e-08	0.894009
A03.556.875.500.Esophagus	5 years	Digestive	-5.67844e-08	4.95713e-08	0.874001
A03.556.875.500.Esophagus	7 years	Digestive	-7.16883e-08	4.30403e-08	0.952104
A03.556.875.500.Esophagus	8 years	Digestive	6.52562e-09	4.82954e-08	0.446259
A03.556.875.875.Stomach	birth	Digestive	-3.82503e-08	2.80283e-08	0.913827
A03.556.875.875.Stomach	6 weeks	Digestive	1.23809e-08	2.91496e-08	0.335514
A03.556.875.875.Stomach	3 months	Digestive	-2.6075e-08	2.63459e-08	0.838844
A03.556.875.875.Stomach	6 months	Digestive	-1.81357e-08	2.50326e-08	0.765615
A03.556.875.875.Stomach	8 months	Digestive	-3.8298e-08	2.97788e-08	0.900793
A03.556.875.875.Stomach	1 year	Digestive	-1.10765e-08	3.06266e-08	0.641198
A03.556.875.875.Stomach	1.5 years	Digestive	-2.98698e-09	3.13214e-08	0.537988
A03.556.875.875.Stomach	2 years	Digestive	9.51848e-11	4.1487e-08	0.499085
A03.556.875.875.Stomach	3 years	Digestive	3.96737e-09	4.25531e-08	0.462859
A03.556.875.875.Stomach	5 years	Digestive	3.01044e-08	5.93654e-08	0.306041
A03.556.875.875.Stomach	7 years	Digestive	1.57055e-08	4.83321e-08	0.37261
A03.556.875.875.Stomach	8 years	Digestive	-3.33935e-08	5.51588e-08	0.727546
A03.556.875.Upper.Gastrointestinal.Tract	birth	Digestive	-4.44529e-08	2.54948e-08	0.959386
A03.556.875.Upper.Gastrointestinal.Tract	6 weeks	Digestive	8.60121e-09	3.01731e-08	0.387798
A03.556.875.Upper.Gastrointestinal.Tract	3 months	Digestive	-2.42177e-08	2.55034e-08	0.828839
A03.556.875.Upper.Gastrointestinal.Tract	6 months	Digestive	-3.83305e-08	2.63221e-08	0.927333
A03.556.875.Upper.Gastrointestinal.Tract	8 months	Digestive	-3.79897e-08	2.99872e-08	0.897398
A03.556.875.Upper.Gastrointestinal.Tract	1 year	Digestive	-1.51377e-08	3.12424e-08	0.685993
A03.556.875.Upper.Gastrointestinal.Tract	1.5 years	Digestive	-1.59022e-09	3.17755e-08	0.519957
A03.556.875.Upper.Gastrointestinal.Tract	2 years	Digestive	-3.89306e-09	4.04989e-08	0.53829
A03.556.875.Upper.Gastrointestinal.Tract	3 years	Digestive	-1.54171e-09	4.03323e-08	0.515246
A03.556.875.Upper.Gastrointestinal.Tract	5 years	Digestive	2.96304e-08	5.77083e-08	0.303818
A03.556.875.Upper.Gastrointestinal.Tract	7 years	Digestive	2.61948e-08	4.83234e-08	0.293884
A03.556.875.Upper.Gastrointestinal.Tract	8 years	Digestive	-5.38486e-08	5.39347e-08	0.840958
A03.556.Gastrointestinal.Tract	birth	Digestive	-1.97619e-08	2.60316e-08	0.776119
A03.556.Gastrointestinal.Tract	6 weeks	Digestive	2.4283e-08	3.1217e-08	0.21832
A03.556.Gastrointestinal.Tract	3 months	Digestive	2.49196e-08	2.91229e-08	0.19609
A03.556.Gastrointestinal.Tract	6 months	Digestive	8.54989e-09	2.8006e-08	0.380073
A03.556.Gastrointestinal.Tract	8 months	Digestive	-1.08514e-08	3.20497e-08	0.632537
A03.556.Gastrointestinal.Tract	1 year	Digestive	9.95867e-09	3.29e-08	0.381061
A03.556.Gastrointestinal.Tract	1.5 years	Digestive	2.36292e-08	3.29682e-08	0.236771
A03.556.Gastrointestinal.Tract	2 years	Digestive	-4.57626e-08	4.12498e-08	0.866371
A03.556.Gastrointestinal.Tract	3 years	Digestive	-2.11286e-08	4.19612e-08	0.692703
A03.556.Gastrointestinal.Tract	5 years	Digestive	-4.81705e-08	5.21923e-08	0.821981
A03.556.Gastrointestinal.Tract	7 years	Digestive	2.61911e-09	4.67036e-08	0.477639
A03.556.Gastrointestinal.Tract	8 years	Digestive	-8.53573e-08	5.26558e-08	0.947496
Colon Sigmoid	birth	Digestive	1.61466e-08	2.0934e-08	0.220263
Colon Sigmoid	6 weeks	Digestive	9.73343e-09	2.63983e-08	0.356171
Colon Sigmoid	3 months	Digestive	5.26647e-08	2.5355e-08	0.0188965
Colon Sigmoid	6 months	Digestive	4.02026e-08	2.75215e-08	0.0720393
Colon Sigmoid	8 months	Digestive	4.67044e-08	3.0235e-08	0.0612078
Colon Sigmoid	1 year	Digestive	3.68854e-08	3.06739e-08	0.114585
Colon Sigmoid	1.5 years	Digestive	2.21141e-08	2.83654e-08	0.217809
Colon Sigmoid	2 years	Digestive	1.31722e-08	3.98201e-08	0.3704
Colon Sigmoid	3 years	Digestive	7.54985e-08	3.62693e-08	0.0186891
Colon Sigmoid	5 years	Digestive	8.3674e-08	4.91928e-08	0.0444772
Colon Sigmoid	7 years	Digestive	2.08272e-08	3.69307e-08	0.286393
Colon Sigmoid	8 years	Digestive	2.58806e-08	4.92917e-08	0.299775
Colon Transverse	birth	Digestive	1.91496e-09	2.19693e-08	0.46527
Colon Transverse	6 weeks	Digestive	1.2227e-08	2.7306e-08	0.327156
Colon Transverse	3 months	Digestive	-1.08579e-08	2.75638e-08	0.653179
Colon Transverse	6 months	Digestive	-1.10698e-09	2.43435e-08	0.518135
Colon Transverse	8 months	Digestive	-5.00763e-09	2.86062e-08	0.569481
Colon Transverse	1 year	Digestive	-1.98315e-08	3.00079e-08	0.745654
Colon Transverse	1.5 years	Digestive	-2.1155e-08	2.85651e-08	0.770529
Colon Transverse	2 years	Digestive	-3.04866e-08	3.941e-08	0.780409
Colon Transverse	3 years	Digestive	2.0388e-08	3.65641e-08	0.288561
Colon Transverse	5 years	Digestive	2.93926e-09	4.64464e-08	0.474771
Colon Transverse	7 years	Digestive	-6.8265e-08	4.09746e-08	0.952147
Colon Transverse	8 years	Digestive	-4.68213e-08	5.43983e-08	0.805302
Esophagus Gastroesophageal Junction	birth	Digestive	1.30323e-08	1.98543e-08	0.255785
Esophagus Gastroesophageal Junction	6 weeks	Digestive	1.4089e-09	2.47372e-08	0.477291
Esophagus Gastroesophageal Junction	3 months	Digestive	4.08588e-08	2.3551e-08	0.0413786
Esophagus Gastroesophageal Junction	6 months	Digestive	3.06316e-08	2.51474e-08	0.111596
Esophagus Gastroesophageal Junction	8 months	Digestive	3.44099e-08	3.03516e-08	0.128458
Esophagus Gastroesophageal Junction	1 year	Digestive	3.80513e-08	3.08176e-08	0.108466
Esophagus Gastroesophageal Junction	1.5 years	Digestive	1.46209e-08	2.84148e-08	0.303433
Esophagus Gastroesophageal Junction	2 years	Digestive	-1.00399e-08	3.77811e-08	0.604779
Esophagus Gastroesophageal Junction	3 years	Digestive	2.42701e-08	3.90844e-08	0.26731
Esophagus Gastroesophageal Junction	5 years	Digestive	9.16481e-08	4.49625e-08	0.0207588
Esophagus Gastroesophageal Junction	7 years	Digestive	5.11198e-08	3.84067e-08	0.0915925
Esophagus Gastroesophageal Junction	8 years	Digestive	5.9048e-08	5.00803e-08	0.119186
Esophagus Mucosa	birth	Digestive	-1.00271e-08	2.11816e-08	0.682032
Esophagus Mucosa	6 weeks	Digestive	3.96493e-08	2.88019e-08	0.0843144
Esophagus Mucosa	3 months	Digestive	5.63584e-09	2.47508e-08	0.409938
Esophagus Mucosa	6 months	Digestive	6.45647e-09	2.66601e-08	0.404321
Esophagus Mucosa	8 months	Digestive	2.83506e-08	2.86484e-08	0.161184
Esophagus Mucosa	1 year	Digestive	2.0046e-08	2.893e-08	0.244182
Esophagus Mucosa	1.5 years	Digestive	2.82538e-08	3.14874e-08	0.184779
Esophagus Mucosa	2 years	Digestive	-1.01364e-07	4.04058e-08	0.99394
Esophagus Mucosa	3 years	Digestive	-6.23629e-08	3.75062e-08	0.951817
Esophagus Mucosa	5 years	Digestive	-1.02967e-08	4.50862e-08	0.590324
Esophagus Mucosa	7 years	Digestive	-2.24843e-08	4.28392e-08	0.700157
Esophagus Mucosa	8 years	Digestive	-3.35697e-08	5.02187e-08	0.748083
Esophagus Muscularis	birth	Digestive	6.12823e-09	2.093e-08	0.384839
Esophagus Muscularis	6 weeks	Digestive	-5.62678e-09	2.52158e-08	0.588289
Esophagus Muscularis	3 months	Digestive	3.33171e-08	2.42257e-08	0.0845223
Esophagus Muscularis	6 months	Digestive	2.37461e-08	2.61322e-08	0.181757
Esophagus Muscularis	8 months	Digestive	3.20735e-08	2.96003e-08	0.139282
Esophagus Muscularis	1 year	Digestive	2.95932e-08	3.08216e-08	0.168491
Esophagus Muscularis	1.5 years	Digestive	1.53243e-08	3.01632e-08	0.305711
Esophagus Muscularis	2 years	Digestive	-1.40925e-08	4.00928e-08	0.637392
Esophagus Muscularis	3 years	Digestive	-8.52487e-09	3.78706e-08	0.589051
Esophagus Muscularis	5 years	Digestive	8.86142e-08	4.7308e-08	0.0305249
Esophagus Muscularis	7 years	Digestive	4.05057e-08	3.84171e-08	0.145858
Esophagus Muscularis	8 years	Digestive	5.8671e-08	4.69053e-08	0.105497
Small Intestine Terminal Ileum	birth	Digestive	2.01263e-08	2.48905e-08	0.209374
Small Intestine Terminal Ileum	6 weeks	Digestive	2.71424e-08	3.22004e-08	0.199636
Small Intestine Terminal Ileum	3 months	Digestive	-1.21001e-08	2.68337e-08	0.67398
Small Intestine Terminal Ileum	6 months	Digestive	1.7528e-08	2.78174e-08	0.264311
Small Intestine Terminal Ileum	8 months	Digestive	-1.80314e-08	3.20465e-08	0.713167
Small Intestine Terminal Ileum	1 year	Digestive	-2.52091e-08	3.07475e-08	0.793857
Small Intestine Terminal Ileum	1.5 years	Digestive	3.07628e-08	3.46497e-08	0.187318
Small Intestine Terminal Ileum	2 years	Digestive	-3.01933e-08	4.19917e-08	0.763939
Small Intestine Terminal Ileum	3 years	Digestive	5.62256e-08	4.05396e-08	0.0827316
Small Intestine Terminal Ileum	5 years	Digestive	-8.90974e-09	4.88439e-08	0.57237
Small Intestine Terminal Ileum	7 years	Digestive	-1.70783e-08	4.27831e-08	0.655121
Small Intestine Terminal Ileum	8 years	Digestive	1.51564e-08	5.89589e-08	0.398563
Stomach	birth	Digestive	1.2428e-08	2.22253e-08	0.288019
Stomach	6 weeks	Digestive	3.46487e-08	2.94214e-08	0.119463
Stomach	3 months	Digestive	2.43401e-09	2.87069e-08	0.466215
Stomach	6 months	Digestive	-3.82707e-08	2.8182e-08	0.912766
Stomach	8 months	Digestive	-3.61388e-08	3.02359e-08	0.884001
Stomach	1 year	Digestive	-2.26607e-08	3.30227e-08	0.753711
Stomach	1.5 years	Digestive	-1.87844e-08	2.99883e-08	0.734471
Stomach	2 years	Digestive	-4.2956e-09	4.10988e-08	0.541621
Stomach	3 years	Digestive	1.35086e-07	4.04806e-08	0.000423375
Stomach	5 years	Digestive	-8.48872e-09	4.94316e-08	0.568174
Stomach	7 years	Digestive	-1.29989e-08	4.55834e-08	0.612242
Stomach	8 years	Digestive	-6.96324e-08	5.34475e-08	0.903682
A06.407.071.140.Adrenal.Cortex	birth	Endocrine	-6.08451e-09	2.17142e-08	0.610341
A06.407.071.140.Adrenal.Cortex	6 weeks	Endocrine	2.76241e-08	3.06808e-08	0.183962
A06.407.071.140.Adrenal.Cortex	3 months	Endocrine	3.04694e-08	2.8488e-08	0.14241
A06.407.071.140.Adrenal.Cortex	6 months	Endocrine	2.09776e-08	2.57394e-08	0.207536
A06.407.071.140.Adrenal.Cortex	8 months	Endocrine	1.86043e-08	3.1416e-08	0.276861
A06.407.071.140.Adrenal.Cortex	1 year	Endocrine	3.26273e-08	3.54932e-08	0.178981
A06.407.071.140.Adrenal.Cortex	1.5 years	Endocrine	3.51729e-08	3.58185e-08	0.163055
A06.407.071.140.Adrenal.Cortex	2 years	Endocrine	1.40335e-08	4.3147e-08	0.372496
A06.407.071.140.Adrenal.Cortex	3 years	Endocrine	-1.56528e-08	4.08717e-08	0.64913
A06.407.071.140.Adrenal.Cortex	5 years	Endocrine	-2.10457e-09	4.97471e-08	0.516872
A06.407.071.140.Adrenal.Cortex	7 years	Endocrine	4.74524e-09	4.21203e-08	0.45515
A06.407.071.140.Adrenal.Cortex	8 years	Endocrine	-2.88761e-08	4.93414e-08	0.720804
A06.407.071.Adrenal.Glands	birth	Endocrine	-1.05166e-08	2.35554e-08	0.672369
A06.407.071.Adrenal.Glands	6 weeks	Endocrine	-2.79707e-09	3.06548e-08	0.536351
A06.407.071.Adrenal.Glands	3 months	Endocrine	4.06201e-09	2.70406e-08	0.440296
A06.407.071.Adrenal.Glands	6 months	Endocrine	6.02553e-09	2.75483e-08	0.413432
A06.407.071.Adrenal.Glands	8 months	Endocrine	3.9745e-09	3.13774e-08	0.449602
A06.407.071.Adrenal.Glands	1 year	Endocrine	8.45967e-09	3.34985e-08	0.400312
A06.407.071.Adrenal.Glands	1.5 years	Endocrine	8.80336e-09	3.35933e-08	0.396639
A06.407.071.Adrenal.Glands	2 years	Endocrine	-2.78509e-08	4.17777e-08	0.747501
A06.407.071.Adrenal.Glands	3 years	Endocrine	-3.37739e-08	3.99375e-08	0.801131
A06.407.071.Adrenal.Glands	5 years	Endocrine	8.93821e-09	4.65784e-08	0.423912
A06.407.071.Adrenal.Glands	7 years	Endocrine	2.39773e-09	4.08901e-08	0.47662
A06.407.071.Adrenal.Glands	8 years	Endocrine	-7.50718e-08	5.18e-08	0.926368
A06.407.312.782.Testis	birth	Endocrine	3.52167e-08	2.17797e-08	0.0529443
A06.407.312.782.Testis	6 weeks	Endocrine	-1.83662e-09	2.43229e-08	0.530096
A06.407.312.782.Testis	3 months	Endocrine	-8.26808e-09	2.45774e-08	0.631719
A06.407.312.782.Testis	6 months	Endocrine	-1.06168e-08	2.4948e-08	0.664785
A06.407.312.782.Testis	8 months	Endocrine	-8.63018e-10	2.56191e-08	0.513436
A06.407.312.782.Testis	1 year	Endocrine	-1.49269e-08	2.76927e-08	0.705063
A06.407.312.782.Testis	1.5 years	Endocrine	-7.11301e-09	2.90566e-08	0.596694
A06.407.312.782.Testis	2 years	Endocrine	7.05929e-08	4.21531e-08	0.0469984
A06.407.312.782.Testis	3 years	Endocrine	-7.51152e-08	3.78298e-08	0.976462
A06.407.312.782.Testis	5 years	Endocrine	-1.50484e-08	4.01861e-08	0.645972
A06.407.312.782.Testis	7 years	Endocrine	-2.56736e-09	4.3036e-08	0.523785
A06.407.312.782.Testis	8 years	Endocrine	4.72081e-08	4.57894e-08	0.151274
A06.407.312.Gonads	birth	Endocrine	4.0935e-09	2.27673e-08	0.428656
A06.407.312.Gonads	6 weeks	Endocrine	1.96721e-08	2.76374e-08	0.238297
A06.407.312.Gonads	3 months	Endocrine	-1.33549e-08	2.61266e-08	0.695382
A06.407.312.Gonads	6 months	Endocrine	-6.28426e-09	2.59321e-08	0.59574
A06.407.312.Gonads	8 months	Endocrine	1.11265e-09	2.81231e-08	0.48422
A06.407.312.Gonads	1 year	Endocrine	-3.75918e-08	2.84627e-08	0.906706
A06.407.312.Gonads	1.5 years	Endocrine	-3.20066e-09	3.0039e-08	0.542427
A06.407.312.Gonads	2 years	Endocrine	4.92184e-08	4.00905e-08	0.109783
A06.407.312.Gonads	3 years	Endocrine	-7.28416e-08	3.65099e-08	0.976985
A06.407.312.Gonads	5 years	Endocrine	-8.81781e-08	5.19218e-08	0.955273
A06.407.312.Gonads	7 years	Endocrine	9.45136e-09	4.16466e-08	0.410235
A06.407.312.Gonads	8 years	Endocrine	1.34027e-08	4.95103e-08	0.393309
A06.407.900.Thyroid.Gland	birth	Endocrine	-8.99833e-09	2.49838e-08	0.640639
A06.407.900.Thyroid.Gland	6 weeks	Endocrine	2.27693e-08	2.55842e-08	0.18674
A06.407.900.Thyroid.Gland	3 months	Endocrine	-2.79297e-09	2.54718e-08	0.543656
A06.407.900.Thyroid.Gland	6 months	Endocrine	2.88715e-09	2.66054e-08	0.456793
A06.407.900.Thyroid.Gland	8 months	Endocrine	-1.31418e-08	2.83612e-08	0.678451
A06.407.900.Thyroid.Gland	1 year	Endocrine	-3.4181e-08	2.60184e-08	0.90553
A06.407.900.Thyroid.Gland	1.5 years	Endocrine	-3.12043e-08	2.6389e-08	0.881491
A06.407.900.Thyroid.Gland	2 years	Endocrine	-1.64815e-08	3.73884e-08	0.670328
A06.407.900.Thyroid.Gland	3 years	Endocrine	-4.69194e-08	3.90202e-08	0.885403
A06.407.900.Thyroid.Gland	5 years	Endocrine	-4.76785e-08	4.30862e-08	0.865763
A06.407.900.Thyroid.Gland	7 years	Endocrine	-6.2849e-08	3.77389e-08	0.95208
A06.407.900.Thyroid.Gland	8 years	Endocrine	-6.12314e-08	4.65461e-08	0.905829
A06.407.Endocrine.Glands	birth	Endocrine	-1.17543e-09	2.28488e-08	0.520514
A06.407.Endocrine.Glands	6 weeks	Endocrine	1.82565e-08	2.7445e-08	0.252961
A06.407.Endocrine.Glands	3 months	Endocrine	-3.30014e-08	2.52007e-08	0.904825
A06.407.Endocrine.Glands	6 months	Endocrine	-1.81455e-08	2.62353e-08	0.75542
A06.407.Endocrine.Glands	8 months	Endocrine	2.93457e-09	2.82627e-08	0.458651
A06.407.Endocrine.Glands	1 year	Endocrine	-4.44632e-08	2.86102e-08	0.93992
A06.407.Endocrine.Glands	1.5 years	Endocrine	-1.33675e-08	3.07481e-08	0.668125
A06.407.Endocrine.Glands	2 years	Endocrine	4.81269e-08	4.12799e-08	0.121834
A06.407.Endocrine.Glands	3 years	Endocrine	-6.12349e-08	3.72746e-08	0.949788
A06.407.Endocrine.Glands	5 years	Endocrine	-9.24746e-08	4.7361e-08	0.974563
A06.407.Endocrine.Glands	7 years	Endocrine	1.38193e-08	4.23616e-08	0.372128
A06.407.Endocrine.Glands	8 years	Endocrine	-2.62636e-09	4.89419e-08	0.521398
A10.336.707.Prostate	birth	Endocrine	1.66067e-08	2.33612e-08	0.238583
A10.336.707.Prostate	6 weeks	Endocrine	2.65745e-08	2.75165e-08	0.16708
A10.336.707.Prostate	3 months	Endocrine	-1.52886e-08	2.81782e-08	0.706287
A10.336.707.Prostate	6 months	Endocrine	-1.92562e-08	2.82372e-08	0.752363
A10.336.707.Prostate	8 months	Endocrine	-2.3106e-08	2.88126e-08	0.788707
A10.336.707.Prostate	1 year	Endocrine	-1.73659e-08	3.12589e-08	0.710742
A10.336.707.Prostate	1.5 years	Endocrine	-1.52382e-08	2.95914e-08	0.696707
A10.336.707.Prostate	2 years	Endocrine	5.211e-08	4.03848e-08	0.0984668
A10.336.707.Prostate	3 years	Endocrine	-2.26408e-08	3.2742e-08	0.755371
A10.336.707.Prostate	5 years	Endocrine	-3.33218e-08	4.63323e-08	0.763989
A10.336.707.Prostate	7 years	Endocrine	1.77064e-08	3.96847e-08	0.327735
A10.336.707.Prostate	8 years	Endocrine	6.15196e-08	5.02546e-08	0.110446
A11.382.Endocrine.Cells	birth	Endocrine	-8.10391e-09	2.19179e-08	0.644212
A11.382.Endocrine.Cells	6 weeks	Endocrine	1.70893e-08	2.94463e-08	0.280838
A11.382.Endocrine.Cells	3 months	Endocrine	2.93837e-08	2.86824e-08	0.152811
A11.382.Endocrine.Cells	6 months	Endocrine	1.33076e-08	2.49702e-08	0.297039
A11.382.Endocrine.Cells	8 months	Endocrine	-7.12234e-09	2.77106e-08	0.60142
A11.382.Endocrine.Cells	1 year	Endocrine	-8.23556e-09	2.97551e-08	0.609025
A11.382.Endocrine.Cells	1.5 years	Endocrine	1.09832e-08	3.00508e-08	0.357373
A11.382.Endocrine.Cells	2 years	Endocrine	-2.52843e-08	4.21461e-08	0.725721
A11.382.Endocrine.Cells	3 years	Endocrine	-1.18104e-08	3.36544e-08	0.637181
A11.382.Endocrine.Cells	5 years	Endocrine	9.59881e-09	4.84285e-08	0.421442
A11.382.Endocrine.Cells	7 years	Endocrine	5.04189e-08	4.60586e-08	0.136831
A11.382.Endocrine.Cells	8 years	Endocrine	2.388e-08	4.69442e-08	0.305485
A11.436.329.Granulosa.Cells	birth	Endocrine	-8.43889e-09	2.06236e-08	0.658799
A11.436.329.Granulosa.Cells	6 weeks	Endocrine	2.61052e-08	2.91367e-08	0.185138
A11.436.329.Granulosa.Cells	3 months	Endocrine	2.5395e-08	2.57958e-08	0.162444
A11.436.329.Granulosa.Cells	6 months	Endocrine	1.38465e-08	2.37073e-08	0.27959
A11.436.329.Granulosa.Cells	8 months	Endocrine	1.0637e-08	2.72115e-08	0.347935
A11.436.329.Granulosa.Cells	1 year	Endocrine	3.043e-08	3.0371e-08	0.158186
A11.436.329.Granulosa.Cells	1.5 years	Endocrine	3.50687e-08	2.96529e-08	0.118476
A11.436.329.Granulosa.Cells	2 years	Endocrine	2.6132e-08	4.40811e-08	0.276652
A11.436.329.Granulosa.Cells	3 years	Endocrine	-2.04087e-08	3.63631e-08	0.712686
A11.436.329.Granulosa.Cells	5 years	Endocrine	-7.55395e-09	4.29454e-08	0.569812
A11.436.329.Granulosa.Cells	7 years	Endocrine	1.0327e-08	4.01476e-08	0.398502
A11.436.329.Granulosa.Cells	8 years	Endocrine	5.4489e-08	5.07047e-08	0.141269
Adrenal Gland	birth	Endocrine	2.38435e-08	1.9757e-08	0.113747
Adrenal Gland	6 weeks	Endocrine	3.10356e-09	3.29777e-08	0.462511
Adrenal Gland	3 months	Endocrine	1.44462e-08	2.96842e-08	0.313249
Adrenal Gland	6 months	Endocrine	-9.65711e-10	2.5428e-08	0.515147
Adrenal Gland	8 months	Endocrine	-5.17384e-09	2.74947e-08	0.574631
Adrenal Gland	1 year	Endocrine	2.44066e-08	2.95405e-08	0.204343
Adrenal Gland	1.5 years	Endocrine	4.23742e-08	3.00355e-08	0.0791509
Adrenal Gland	2 years	Endocrine	-1.32847e-08	3.84837e-08	0.635029
Adrenal Gland	3 years	Endocrine	-3.71278e-09	3.88601e-08	0.538058
Adrenal Gland	5 years	Endocrine	-1.56523e-08	4.60793e-08	0.632952
Adrenal Gland	7 years	Endocrine	-3.72021e-08	4.66554e-08	0.787385
Adrenal Gland	8 years	Endocrine	3.50458e-08	5.17735e-08	0.249232
Pituitary	birth	Endocrine	2.81157e-08	2.11515e-08	0.0918821
Pituitary	6 weeks	Endocrine	7.38578e-08	2.81065e-08	0.00429714
Pituitary	3 months	Endocrine	2.27076e-08	2.29574e-08	0.161302
Pituitary	6 months	Endocrine	1.87459e-08	2.73029e-08	0.246171
Pituitary	8 months	Endocrine	6.48904e-08	3.00209e-08	0.0153281
Pituitary	1 year	Endocrine	3.7169e-08	3.18481e-08	0.121591
Pituitary	1.5 years	Endocrine	4.75011e-08	2.94798e-08	0.0535558
Pituitary	2 years	Endocrine	1.70008e-08	4.13083e-08	0.340332
Pituitary	3 years	Endocrine	1.10387e-08	3.56044e-08	0.378266
Pituitary	5 years	Endocrine	-1.95458e-08	4.43323e-08	0.670355
Pituitary	7 years	Endocrine	-1.18209e-08	4.12462e-08	0.612788
Pituitary	8 years	Endocrine	-6.21845e-08	4.35071e-08	0.92354
Testis	birth	Endocrine	-4.84869e-09	1.89093e-08	0.601186
Testis	6 weeks	Endocrine	2.67701e-09	2.55708e-08	0.458311
Testis	3 months	Endocrine	-4.7029e-08	2.07321e-08	0.988348
Testis	6 months	Endocrine	-1.54254e-08	2.20405e-08	0.757995
Testis	8 months	Endocrine	1.01773e-08	2.44157e-08	0.3384
Testis	1 year	Endocrine	-1.09621e-08	2.53695e-08	0.667164
Testis	1.5 years	Endocrine	-3.9571e-08	2.70544e-08	0.928218
Testis	2 years	Endocrine	-3.16635e-08	3.71772e-08	0.802807
Testis	3 years	Endocrine	-3.33927e-08	3.04014e-08	0.863984
Testis	5 years	Endocrine	-6.97804e-08	4.0716e-08	0.95672
Testis	7 years	Endocrine	-9.7445e-08	3.84793e-08	0.994336
Testis	8 years	Endocrine	-1.42887e-07	4.07243e-08	0.999775
Thyroid	birth	Endocrine	2.07569e-08	2.3781e-08	0.191376
Thyroid	6 weeks	Endocrine	5.04404e-08	2.76306e-08	0.0339606
Thyroid	3 months	Endocrine	2.72345e-10	2.5679e-08	0.495769
Thyroid	6 months	Endocrine	1.077e-08	2.6476e-08	0.342083
Thyroid	8 months	Endocrine	-2.21665e-08	2.80178e-08	0.785574
Thyroid	1 year	Endocrine	-3.97106e-08	3.06197e-08	0.902667
Thyroid	1.5 years	Endocrine	-2.95803e-08	2.93276e-08	0.843421
Thyroid	2 years	Endocrine	-2.16855e-08	4.17826e-08	0.698122
Thyroid	3 years	Endocrine	-3.37979e-08	3.79117e-08	0.813667
Thyroid	5 years	Endocrine	-5.37302e-08	3.99627e-08	0.910608
Thyroid	7 years	Endocrine	-5.3577e-09	4.14353e-08	0.551441
Thyroid	8 years	Endocrine	2.60495e-08	4.89625e-08	0.297353
A03.620.Liver	birth	Liver	1.97797e-08	2.10207e-08	0.173363
A03.620.Liver	6 weeks	Liver	1.80797e-08	2.92117e-08	0.267984
A03.620.Liver	3 months	Liver	-1.78677e-08	2.75418e-08	0.741749
A03.620.Liver	6 months	Liver	-7.13859e-10	2.92809e-08	0.509725
A03.620.Liver	8 months	Liver	-1.42675e-08	2.84183e-08	0.692186
A03.620.Liver	1 year	Liver	-3.84052e-08	3.15358e-08	0.888355
A03.620.Liver	1.5 years	Liver	-4.24921e-08	2.80064e-08	0.935396
A03.620.Liver	2 years	Liver	1.38322e-08	4.35194e-08	0.375303
A03.620.Liver	3 years	Liver	-3.6473e-08	4.04915e-08	0.816141
A03.620.Liver	5 years	Liver	-9.07343e-08	4.46394e-08	0.978954
A03.620.Liver	7 years	Liver	-6.09806e-08	4.00053e-08	0.936285
A03.620.Liver	8 years	Liver	-4.78122e-08	5.34355e-08	0.814544
A11.436.348.Hepatocytes	birth	Liver	8.90509e-10	2.49241e-08	0.485749
A11.436.348.Hepatocytes	6 weeks	Liver	1.98959e-08	3.36123e-08	0.276951
A11.436.348.Hepatocytes	3 months	Liver	-1.6457e-08	3.21794e-08	0.69547
A11.436.348.Hepatocytes	6 months	Liver	-5.01533e-08	2.73337e-08	0.966737
A11.436.348.Hepatocytes	8 months	Liver	2.17825e-09	3.24061e-08	0.473204
A11.436.348.Hepatocytes	1 year	Liver	-6.92577e-09	3.43054e-08	0.579997
A11.436.348.Hepatocytes	1.5 years	Liver	-8.59139e-09	3.47796e-08	0.597555
A11.436.348.Hepatocytes	2 years	Liver	6.48241e-08	5.09393e-08	0.101585
A11.436.348.Hepatocytes	3 years	Liver	-5.22902e-08	4.8863e-08	0.857722
A11.436.348.Hepatocytes	5 years	Liver	2.5605e-08	5.87743e-08	0.331546
A11.436.348.Hepatocytes	7 years	Liver	4.8059e-08	4.47385e-08	0.141362
A11.436.348.Hepatocytes	8 years	Liver	4.52541e-08	6.01708e-08	0.225997
Liver	birth	Liver	1.32409e-08	2.223e-08	0.275711
Liver	6 weeks	Liver	-4.90547e-09	2.8313e-08	0.568776
Liver	3 months	Liver	-4.37315e-08	2.383e-08	0.966758
Liver	6 months	Liver	-3.62342e-08	2.57817e-08	0.920052
Liver	8 months	Liver	-3.117e-08	2.68758e-08	0.87693
Liver	1 year	Liver	-4.13932e-08	3.11099e-08	0.908331
Liver	1.5 years	Liver	-2.79755e-08	2.87017e-08	0.835145
Liver	2 years	Liver	3.13805e-08	4.12105e-08	0.223189
Liver	3 years	Liver	-7.84424e-09	3.81081e-08	0.581543
Liver	5 years	Liver	-4.73021e-08	4.25788e-08	0.866701
Liver	7 years	Liver	-7.98805e-08	4.16441e-08	0.972455
Liver	8 years	Liver	-3.6193e-08	4.66351e-08	0.781152
A02.165.Cartilage	birth	Musculoskeletal/Connective	1.43285e-08	2.51138e-08	0.284155
A02.165.Cartilage	6 weeks	Musculoskeletal/Connective	2.40689e-08	3.21357e-08	0.226936
A02.165.Cartilage	3 months	Musculoskeletal/Connective	1.21148e-08	2.70051e-08	0.326856
A02.165.Cartilage	6 months	Musculoskeletal/Connective	-2.30827e-08	2.54799e-08	0.81751
A02.165.Cartilage	8 months	Musculoskeletal/Connective	-3.62359e-08	2.74576e-08	0.906533
A02.165.Cartilage	1 year	Musculoskeletal/Connective	-3.76997e-08	2.78858e-08	0.911802
A02.165.Cartilage	1.5 years	Musculoskeletal/Connective	-3.11322e-08	3.03185e-08	0.847752
A02.165.Cartilage	2 years	Musculoskeletal/Connective	-5.22733e-08	4.33294e-08	0.886172
A02.165.Cartilage	3 years	Musculoskeletal/Connective	3.92136e-08	4.01436e-08	0.164326
A02.165.Cartilage	5 years	Musculoskeletal/Connective	-5.67576e-08	5.18325e-08	0.863246
A02.165.Cartilage	7 years	Musculoskeletal/Connective	6.02641e-09	4.02451e-08	0.440484
A02.165.Cartilage	8 years	Musculoskeletal/Connective	-1.8213e-08	5.33371e-08	0.633625
A02.633.567.850.Quadriceps.Muscle	birth	Musculoskeletal/Connective	-2.51679e-08	2.28621e-08	0.864521
A02.633.567.850.Quadriceps.Muscle	6 weeks	Musculoskeletal/Connective	-2.79099e-08	3.35364e-08	0.797359
A02.633.567.850.Quadriceps.Muscle	3 months	Musculoskeletal/Connective	-3.09923e-08	2.5179e-08	0.890815
A02.633.567.850.Quadriceps.Muscle	6 months	Musculoskeletal/Connective	-1.17611e-08	2.82243e-08	0.661552
A02.633.567.850.Quadriceps.Muscle	8 months	Musculoskeletal/Connective	2.7207e-08	3.41688e-08	0.212942
A02.633.567.850.Quadriceps.Muscle	1 year	Musculoskeletal/Connective	3.58108e-08	3.21737e-08	0.132844
A02.633.567.850.Quadriceps.Muscle	1.5 years	Musculoskeletal/Connective	-2.25744e-08	3.01574e-08	0.772937
A02.633.567.850.Quadriceps.Muscle	2 years	Musculoskeletal/Connective	2.95326e-08	4.79869e-08	0.269135
A02.633.567.850.Quadriceps.Muscle	3 years	Musculoskeletal/Connective	1.57033e-08	4.27676e-08	0.356744
A02.633.567.850.Quadriceps.Muscle	5 years	Musculoskeletal/Connective	-3.52511e-08	5.54976e-08	0.737345
A02.633.567.850.Quadriceps.Muscle	7 years	Musculoskeletal/Connective	2.29742e-08	5.22135e-08	0.329967
A02.633.567.850.Quadriceps.Muscle	8 years	Musculoskeletal/Connective	-6.54711e-08	5.57951e-08	0.879686
A02.835.232.834.151.Cervical.Vertebrae	birth	Musculoskeletal/Connective	1.95688e-08	2.10565e-08	0.176354
A02.835.232.834.151.Cervical.Vertebrae	6 weeks	Musculoskeletal/Connective	1.2813e-08	3.18929e-08	0.343934
A02.835.232.834.151.Cervical.Vertebrae	3 months	Musculoskeletal/Connective	9.52647e-09	2.43443e-08	0.34778
A02.835.232.834.151.Cervical.Vertebrae	6 months	Musculoskeletal/Connective	3.12339e-08	2.54888e-08	0.110213
A02.835.232.834.151.Cervical.Vertebrae	8 months	Musculoskeletal/Connective	3.26995e-08	3.44033e-08	0.170935
A02.835.232.834.151.Cervical.Vertebrae	1 year	Musculoskeletal/Connective	1.17437e-08	3.4093e-08	0.36525
A02.835.232.834.151.Cervical.Vertebrae	1.5 years	Musculoskeletal/Connective	3.82657e-08	3.28855e-08	0.122293
A02.835.232.834.151.Cervical.Vertebrae	2 years	Musculoskeletal/Connective	4.19121e-08	4.96574e-08	0.199327
A02.835.232.834.151.Cervical.Vertebrae	3 years	Musculoskeletal/Connective	1.32077e-09	3.81437e-08	0.486189
A02.835.232.834.151.Cervical.Vertebrae	5 years	Musculoskeletal/Connective	-1.44794e-08	4.57811e-08	0.624103
A02.835.232.834.151.Cervical.Vertebrae	7 years	Musculoskeletal/Connective	2.79726e-08	5.06145e-08	0.290248
A02.835.232.834.151.Cervical.Vertebrae	8 years	Musculoskeletal/Connective	-2.80526e-08	5.08343e-08	0.709473
A02.835.583.443.800.Synovial.Membrane	birth	Musculoskeletal/Connective	2.84535e-08	2.36606e-08	0.114572
A02.835.583.443.800.Synovial.Membrane	6 weeks	Musculoskeletal/Connective	1.10055e-08	2.71131e-08	0.342404
A02.835.583.443.800.Synovial.Membrane	3 months	Musculoskeletal/Connective	5.88671e-08	2.70985e-08	0.0149152
A02.835.583.443.800.Synovial.Membrane	6 months	Musculoskeletal/Connective	8.19936e-08	2.61899e-08	0.000871854
A02.835.583.443.800.Synovial.Membrane	8 months	Musculoskeletal/Connective	9.17112e-08	2.99898e-08	0.00111379
A02.835.583.443.800.Synovial.Membrane	1 year	Musculoskeletal/Connective	5.42566e-08	3.26183e-08	0.0481181
A02.835.583.443.800.Synovial.Membrane	1.5 years	Musculoskeletal/Connective	5.2389e-08	2.84759e-08	0.0329011
A02.835.583.443.800.Synovial.Membrane	2 years	Musculoskeletal/Connective	-1.61105e-08	4.1195e-08	0.652131
A02.835.583.443.800.Synovial.Membrane	3 years	Musculoskeletal/Connective	7.41894e-10	3.74921e-08	0.492106
A02.835.583.443.800.Synovial.Membrane	5 years	Musculoskeletal/Connective	-4.36514e-09	4.96567e-08	0.535024
A02.835.583.443.800.Synovial.Membrane	7 years	Musculoskeletal/Connective	-6.73747e-08	4.25647e-08	0.943275
A02.835.583.443.800.Synovial.Membrane	8 years	Musculoskeletal/Connective	-1.85037e-08	5.32166e-08	0.635969
A05.360.319.679.690.Myometrium	birth	Musculoskeletal/Connective	9.1732e-09	2.31837e-08	0.346172
A05.360.319.679.690.Myometrium	6 weeks	Musculoskeletal/Connective	1.60476e-08	3.1447e-08	0.304919
A05.360.319.679.690.Myometrium	3 months	Musculoskeletal/Connective	-2.19647e-10	2.56966e-08	0.50341
A05.360.319.679.690.Myometrium	6 months	Musculoskeletal/Connective	-1.13566e-08	2.43423e-08	0.679585
A05.360.319.679.690.Myometrium	8 months	Musculoskeletal/Connective	1.98268e-08	2.80618e-08	0.239926
A05.360.319.679.690.Myometrium	1 year	Musculoskeletal/Connective	1.39215e-08	3.11236e-08	0.327331
A05.360.319.679.690.Myometrium	1.5 years	Musculoskeletal/Connective	2.69725e-08	3.21566e-08	0.200794
A05.360.319.679.690.Myometrium	2 years	Musculoskeletal/Connective	2.79649e-08	4.28067e-08	0.256787
A05.360.319.679.690.Myometrium	3 years	Musculoskeletal/Connective	-2.26116e-08	3.60926e-08	0.734503
A05.360.319.679.690.Myometrium	5 years	Musculoskeletal/Connective	-4.82492e-08	4.63771e-08	0.850916
A05.360.319.679.690.Myometrium	7 years	Musculoskeletal/Connective	3.24252e-08	4.94666e-08	0.256074
A05.360.319.679.690.Myometrium	8 years	Musculoskeletal/Connective	-6.67118e-08	5.15109e-08	0.902357
A10.165.450.300.425.Keloid	birth	Musculoskeletal/Connective	-7.61201e-10	2.25442e-08	0.513468
A10.165.450.300.425.Keloid	6 weeks	Musculoskeletal/Connective	2.85356e-08	2.80532e-08	0.15453
A10.165.450.300.425.Keloid	3 months	Musculoskeletal/Connective	1.48628e-08	2.55747e-08	0.280569
A10.165.450.300.425.Keloid	6 months	Musculoskeletal/Connective	-7.65788e-10	2.69284e-08	0.511344
A10.165.450.300.425.Keloid	8 months	Musculoskeletal/Connective	-1.21879e-08	3.22026e-08	0.647461
A10.165.450.300.425.Keloid	1 year	Musculoskeletal/Connective	-4.13637e-08	3.06322e-08	0.911546
A10.165.450.300.425.Keloid	1.5 years	Musculoskeletal/Connective	-3.65723e-08	2.913e-08	0.895349
A10.165.450.300.425.Keloid	2 years	Musculoskeletal/Connective	-4.73891e-08	3.91138e-08	0.887161
A10.165.450.300.425.Keloid	3 years	Musculoskeletal/Connective	-6.41734e-08	3.51676e-08	0.965984
A10.165.450.300.425.Keloid	5 years	Musculoskeletal/Connective	1.41272e-08	4.38086e-08	0.373546
A10.165.450.300.425.Keloid	7 years	Musculoskeletal/Connective	-1.21868e-08	4.40291e-08	0.609029
A10.165.450.300.425.Keloid	8 years	Musculoskeletal/Connective	7.55163e-08	5.23386e-08	0.0745328
A10.165.450.300.Cicatrix	birth	Musculoskeletal/Connective	3.28337e-09	2.2259e-08	0.441366
A10.165.450.300.Cicatrix	6 weeks	Musculoskeletal/Connective	3.70081e-08	2.80109e-08	0.0932165
A10.165.450.300.Cicatrix	3 months	Musculoskeletal/Connective	1.69302e-08	2.59874e-08	0.25737
A10.165.450.300.Cicatrix	6 months	Musculoskeletal/Connective	-5.56971e-09	2.61825e-08	0.58423
A10.165.450.300.Cicatrix	8 months	Musculoskeletal/Connective	-7.32557e-09	3.25454e-08	0.589044
A10.165.450.300.Cicatrix	1 year	Musculoskeletal/Connective	-1.73083e-08	3.11214e-08	0.710948
A10.165.450.300.Cicatrix	1.5 years	Musculoskeletal/Connective	-1.60641e-08	2.76014e-08	0.719718
A10.165.450.300.Cicatrix	2 years	Musculoskeletal/Connective	-3.25033e-08	3.99033e-08	0.792336
A10.165.450.300.Cicatrix	3 years	Musculoskeletal/Connective	-7.66354e-08	3.44431e-08	0.986959
A10.165.450.300.Cicatrix	5 years	Musculoskeletal/Connective	3.30792e-09	4.45515e-08	0.470406
A10.165.450.300.Cicatrix	7 years	Musculoskeletal/Connective	-2.99925e-08	4.45366e-08	0.749664
A10.165.450.300.Cicatrix	8 years	Musculoskeletal/Connective	6.63828e-08	5.45261e-08	0.111717
A10.690.467.Muscle..Smooth	birth	Musculoskeletal/Connective	-1.21095e-09	2.49887e-08	0.519325
A10.690.467.Muscle..Smooth	6 weeks	Musculoskeletal/Connective	5.58641e-08	3.17188e-08	0.0390999
A10.690.467.Muscle..Smooth	3 months	Musculoskeletal/Connective	5.16189e-08	3.04383e-08	0.0449566
A10.690.467.Muscle..Smooth	6 months	Musculoskeletal/Connective	3.02052e-08	2.9085e-08	0.149515
A10.690.467.Muscle..Smooth	8 months	Musculoskeletal/Connective	2.35451e-08	3.33003e-08	0.239767
A10.690.467.Muscle..Smooth	1 year	Musculoskeletal/Connective	2.10903e-08	3.39616e-08	0.267299
A10.690.467.Muscle..Smooth	1.5 years	Musculoskeletal/Connective	1.92067e-08	3.40884e-08	0.286568
A10.690.467.Muscle..Smooth	2 years	Musculoskeletal/Connective	-3.79231e-08	4.22569e-08	0.815259
A10.690.467.Muscle..Smooth	3 years	Musculoskeletal/Connective	-1.13244e-08	4.01477e-08	0.611055
A10.690.467.Muscle..Smooth	5 years	Musculoskeletal/Connective	-2.77201e-08	4.71407e-08	0.721743
A10.690.467.Muscle..Smooth	7 years	Musculoskeletal/Connective	-1.24689e-08	4.4781e-08	0.609663
A10.690.467.Muscle..Smooth	8 years	Musculoskeletal/Connective	4.59758e-08	6.27481e-08	0.23187
A10.690.Muscles	birth	Musculoskeletal/Connective	-1.96442e-08	2.28621e-08	0.804898
A10.690.Muscles	6 weeks	Musculoskeletal/Connective	-3.12666e-09	3.32123e-08	0.537502
A10.690.Muscles	3 months	Musculoskeletal/Connective	-1.13078e-08	2.59087e-08	0.668744
A10.690.Muscles	6 months	Musculoskeletal/Connective	2.62635e-09	2.75912e-08	0.462083
A10.690.Muscles	8 months	Musculoskeletal/Connective	3.22393e-08	3.29437e-08	0.163885
A10.690.Muscles	1 year	Musculoskeletal/Connective	5.73141e-08	3.29053e-08	0.0407727
A10.690.Muscles	1.5 years	Musculoskeletal/Connective	8.10466e-09	2.99587e-08	0.393377
A10.690.Muscles	2 years	Musculoskeletal/Connective	3.15183e-08	4.69881e-08	0.251183
A10.690.Muscles	3 years	Musculoskeletal/Connective	3.34596e-08	4.33916e-08	0.220321
A10.690.Muscles	5 years	Musculoskeletal/Connective	-3.72768e-08	5.26089e-08	0.760703
A10.690.Muscles	7 years	Musculoskeletal/Connective	5.43634e-09	5.06691e-08	0.457279
A10.690.Muscles	8 years	Musculoskeletal/Connective	-5.68226e-08	5.70177e-08	0.840515
A11.329.171.Chondrocytes	birth	Musculoskeletal/Connective	7.08793e-09	2.21934e-08	0.374722
A11.329.171.Chondrocytes	6 weeks	Musculoskeletal/Connective	2.78632e-08	2.93927e-08	0.171574
A11.329.171.Chondrocytes	3 months	Musculoskeletal/Connective	4.1596e-08	2.62542e-08	0.0565566
A11.329.171.Chondrocytes	6 months	Musculoskeletal/Connective	2.09915e-08	2.89183e-08	0.233953
A11.329.171.Chondrocytes	8 months	Musculoskeletal/Connective	7.24103e-10	3.14449e-08	0.490814
A11.329.171.Chondrocytes	1 year	Musculoskeletal/Connective	-1.19837e-08	3.19861e-08	0.646041
A11.329.171.Chondrocytes	1.5 years	Musculoskeletal/Connective	5.57747e-09	3.28711e-08	0.432632
A11.329.171.Chondrocytes	2 years	Musculoskeletal/Connective	5.59046e-08	4.25317e-08	0.0943521
A11.329.171.Chondrocytes	3 years	Musculoskeletal/Connective	-4.20878e-08	3.72291e-08	0.870869
A11.329.171.Chondrocytes	5 years	Musculoskeletal/Connective	2.32542e-08	4.7552e-08	0.312412
A11.329.171.Chondrocytes	7 years	Musculoskeletal/Connective	-5.70887e-08	4.64138e-08	0.89065
A11.329.171.Chondrocytes	8 years	Musculoskeletal/Connective	-2.47915e-08	5.54189e-08	0.672688
A11.329.228.Fibroblasts	birth	Musculoskeletal/Connective	3.56312e-09	2.40841e-08	0.441193
A11.329.228.Fibroblasts	6 weeks	Musculoskeletal/Connective	1.64244e-08	2.87537e-08	0.283928
A11.329.228.Fibroblasts	3 months	Musculoskeletal/Connective	4.40372e-08	2.51839e-08	0.0401778
A11.329.228.Fibroblasts	6 months	Musculoskeletal/Connective	2.94809e-08	2.54618e-08	0.123463
A11.329.228.Fibroblasts	8 months	Musculoskeletal/Connective	9.10748e-10	2.95383e-08	0.487701
A11.329.228.Fibroblasts	1 year	Musculoskeletal/Connective	-3.339e-08	3.12207e-08	0.857574
A11.329.228.Fibroblasts	1.5 years	Musculoskeletal/Connective	-1.43828e-08	2.68659e-08	0.703798
A11.329.228.Fibroblasts	2 years	Musculoskeletal/Connective	4.01706e-09	4.07168e-08	0.460705
A11.329.228.Fibroblasts	3 years	Musculoskeletal/Connective	-5.88658e-08	3.34622e-08	0.960726
A11.329.228.Fibroblasts	5 years	Musculoskeletal/Connective	-3.64649e-08	4.51209e-08	0.790501
A11.329.228.Fibroblasts	7 years	Musculoskeletal/Connective	3.19166e-08	4.61938e-08	0.244805
A11.329.228.Fibroblasts	8 years	Musculoskeletal/Connective	5.65931e-08	5.50175e-08	0.151825
A11.329.629.Osteoblasts	birth	Musculoskeletal/Connective	-1.72472e-08	2.8517e-08	0.727346
A11.329.629.Osteoblasts	6 weeks	Musculoskeletal/Connective	-2.47168e-10	3.15081e-08	0.50313
A11.329.629.Osteoblasts	3 months	Musculoskeletal/Connective	2.65061e-08	2.88922e-08	0.179463
A11.329.629.Osteoblasts	6 months	Musculoskeletal/Connective	3.00039e-08	2.93271e-08	0.153135
A11.329.629.Osteoblasts	8 months	Musculoskeletal/Connective	3.54127e-08	3.04851e-08	0.122691
A11.329.629.Osteoblasts	1 year	Musculoskeletal/Connective	2.1401e-08	3.58477e-08	0.275254
A11.329.629.Osteoblasts	1.5 years	Musculoskeletal/Connective	-1.16567e-08	3.18282e-08	0.642906
A11.329.629.Osteoblasts	2 years	Musculoskeletal/Connective	3.79696e-08	4.53432e-08	0.201189
A11.329.629.Osteoblasts	3 years	Musculoskeletal/Connective	-3.10879e-08	3.76064e-08	0.795786
A11.329.629.Osteoblasts	5 years	Musculoskeletal/Connective	-3.03598e-08	4.50115e-08	0.75
A11.329.629.Osteoblasts	7 years	Musculoskeletal/Connective	-3.25861e-08	4.46683e-08	0.767156
A11.329.629.Osteoblasts	8 years	Musculoskeletal/Connective	7.90014e-08	5.23186e-08	0.0655208
A11.329.830.Stromal.Cells	birth	Musculoskeletal/Connective	1.34516e-08	2.31065e-08	0.280231
A11.329.830.Stromal.Cells	6 weeks	Musculoskeletal/Connective	2.98423e-08	3.09005e-08	0.167084
A11.329.830.Stromal.Cells	3 months	Musculoskeletal/Connective	1.55159e-08	2.5303e-08	0.269872
A11.329.830.Stromal.Cells	6 months	Musculoskeletal/Connective	7.20443e-09	2.60831e-08	0.391193
A11.329.830.Stromal.Cells	8 months	Musculoskeletal/Connective	-2.31669e-08	3.05733e-08	0.775699
A11.329.830.Stromal.Cells	1 year	Musculoskeletal/Connective	-2.4379e-08	3.17603e-08	0.778636
A11.329.830.Stromal.Cells	1.5 years	Musculoskeletal/Connective	-2.00778e-08	2.98181e-08	0.749635
A11.329.830.Stromal.Cells	2 years	Musculoskeletal/Connective	1.90766e-08	4.36154e-08	0.330917
A11.329.830.Stromal.Cells	3 years	Musculoskeletal/Connective	8.99276e-09	3.74204e-08	0.405042
A11.329.830.Stromal.Cells	5 years	Musculoskeletal/Connective	-7.67425e-09	4.65891e-08	0.565419
A11.329.830.Stromal.Cells	7 years	Musculoskeletal/Connective	2.87082e-08	4.36297e-08	0.25527
A11.329.830.Stromal.Cells	8 years	Musculoskeletal/Connective	1.01432e-07	5.62377e-08	0.0356448
A11.329.Connective.Tissue.Cells	birth	Musculoskeletal/Connective	-7.40028e-09	2.14412e-08	0.635007
A11.329.Connective.Tissue.Cells	6 weeks	Musculoskeletal/Connective	2.5215e-08	3.18274e-08	0.214109
A11.329.Connective.Tissue.Cells	3 months	Musculoskeletal/Connective	7.75022e-09	2.92223e-08	0.395421
A11.329.Connective.Tissue.Cells	6 months	Musculoskeletal/Connective	-6.14413e-10	2.47236e-08	0.509913
A11.329.Connective.Tissue.Cells	8 months	Musculoskeletal/Connective	-4.82383e-08	2.92317e-08	0.95055
A11.329.Connective.Tissue.Cells	1 year	Musculoskeletal/Connective	-1.31752e-08	3.39316e-08	0.651098
A11.329.Connective.Tissue.Cells	1.5 years	Musculoskeletal/Connective	-3.07395e-08	2.94892e-08	0.851386
A11.329.Connective.Tissue.Cells	2 years	Musculoskeletal/Connective	4.0033e-08	4.66613e-08	0.19546
A11.329.Connective.Tissue.Cells	3 years	Musculoskeletal/Connective	9.07846e-09	3.51908e-08	0.398212
A11.329.Connective.Tissue.Cells	5 years	Musculoskeletal/Connective	1.80634e-08	5.05732e-08	0.360481
A11.329.Connective.Tissue.Cells	7 years	Musculoskeletal/Connective	-1.13325e-08	4.40478e-08	0.601518
A11.329.Connective.Tissue.Cells	8 years	Musculoskeletal/Connective	-1.49094e-08	6.09757e-08	0.596584
A11.620.520.Myocytes..Smooth.Muscle	birth	Musculoskeletal/Connective	1.18758e-08	2.44882e-08	0.313853
A11.620.520.Myocytes..Smooth.Muscle	6 weeks	Musculoskeletal/Connective	7.46718e-08	3.22205e-08	0.0102376
A11.620.520.Myocytes..Smooth.Muscle	3 months	Musculoskeletal/Connective	2.39578e-08	2.85891e-08	0.201015
A11.620.520.Myocytes..Smooth.Muscle	6 months	Musculoskeletal/Connective	7.80403e-09	2.58225e-08	0.381243
A11.620.520.Myocytes..Smooth.Muscle	8 months	Musculoskeletal/Connective	-4.83203e-09	3.06949e-08	0.562544
A11.620.520.Myocytes..Smooth.Muscle	1 year	Musculoskeletal/Connective	-1.28802e-08	3.10329e-08	0.660947
A11.620.520.Myocytes..Smooth.Muscle	1.5 years	Musculoskeletal/Connective	-4.50163e-08	3.06787e-08	0.928859
A11.620.520.Myocytes..Smooth.Muscle	2 years	Musculoskeletal/Connective	-4.47931e-08	4.29859e-08	0.851303
A11.620.520.Myocytes..Smooth.Muscle	3 years	Musculoskeletal/Connective	2.04193e-09	4.23238e-08	0.48076
A11.620.520.Myocytes..Smooth.Muscle	5 years	Musculoskeletal/Connective	1.00804e-08	4.60254e-08	0.413318
A11.620.520.Myocytes..Smooth.Muscle	7 years	Musculoskeletal/Connective	3.36257e-09	4.48598e-08	0.470124
A11.620.520.Myocytes..Smooth.Muscle	8 years	Musculoskeletal/Connective	3.62453e-08	5.69741e-08	0.262333
Muscle Skeletal	birth	Musculoskeletal/Connective	-1.74625e-09	2.27679e-08	0.530568
Muscle Skeletal	6 weeks	Musculoskeletal/Connective	-2.4173e-08	2.85926e-08	0.801064
Muscle Skeletal	3 months	Musculoskeletal/Connective	-8.04634e-09	2.44381e-08	0.629018
Muscle Skeletal	6 months	Musculoskeletal/Connective	-7.3372e-09	2.35391e-08	0.622366
Muscle Skeletal	8 months	Musculoskeletal/Connective	-3.13537e-09	2.6778e-08	0.546605
Muscle Skeletal	1 year	Musculoskeletal/Connective	3.69413e-08	2.77365e-08	0.0914519
Muscle Skeletal	1.5 years	Musculoskeletal/Connective	3.31018e-09	2.8028e-08	0.452993
Muscle Skeletal	2 years	Musculoskeletal/Connective	9.97893e-09	4.30387e-08	0.408324
Muscle Skeletal	3 years	Musculoskeletal/Connective	5.64542e-08	4.11118e-08	0.084847
Muscle Skeletal	5 years	Musculoskeletal/Connective	-8.55948e-08	4.83617e-08	0.961627
Muscle Skeletal	7 years	Musculoskeletal/Connective	-2.0651e-08	4.26706e-08	0.685794
Muscle Skeletal	8 years	Musculoskeletal/Connective	-3.57448e-08	4.95639e-08	0.764603
A03.734.414.Islets.of.Langerhans	birth	Other	4.13079e-09	2.25907e-08	0.427457
A03.734.414.Islets.of.Langerhans	6 weeks	Other	4.46036e-08	3.45583e-08	0.0984079
A03.734.414.Islets.of.Langerhans	3 months	Other	1.10846e-08	2.80008e-08	0.346102
A03.734.414.Islets.of.Langerhans	6 months	Other	3.26346e-08	3.03909e-08	0.14145
A03.734.414.Islets.of.Langerhans	8 months	Other	7.47553e-09	2.81536e-08	0.395302
A03.734.414.Islets.of.Langerhans	1 year	Other	-1.55815e-08	2.97706e-08	0.699647
A03.734.414.Islets.of.Langerhans	1.5 years	Other	-2.87486e-09	3.21496e-08	0.535626
A03.734.414.Islets.of.Langerhans	2 years	Other	4.25804e-08	4.34436e-08	0.163511
A03.734.414.Islets.of.Langerhans	3 years	Other	3.53042e-09	3.74156e-08	0.462413
A03.734.414.Islets.of.Langerhans	5 years	Other	-3.18935e-08	4.99076e-08	0.738605
A03.734.414.Islets.of.Langerhans	7 years	Other	3.3188e-08	4.96574e-08	0.251958
A03.734.414.Islets.of.Langerhans	8 years	Other	4.27153e-08	5.07849e-08	0.200146
A03.734.Pancreas	birth	Other	-3.12154e-08	2.03861e-08	0.937141
A03.734.Pancreas	6 weeks	Other	5.82955e-08	2.70294e-08	0.015513
A03.734.Pancreas	3 months	Other	4.38631e-09	2.39569e-08	0.427363
A03.734.Pancreas	6 months	Other	-8.09874e-09	2.51222e-08	0.626415
A03.734.Pancreas	8 months	Other	3.98163e-08	2.73407e-08	0.0726547
A03.734.Pancreas	1 year	Other	1.45137e-08	3.12481e-08	0.321156
A03.734.Pancreas	1.5 years	Other	7.15912e-09	2.74456e-08	0.397105
A03.734.Pancreas	2 years	Other	1.71677e-08	4.33356e-08	0.345995
A03.734.Pancreas	3 years	Other	1.04431e-08	3.52339e-08	0.383464
A03.734.Pancreas	5 years	Other	-3.84568e-08	4.36678e-08	0.810752
A03.734.Pancreas	7 years	Other	-7.70544e-10	4.01598e-08	0.507654
A03.734.Pancreas	8 years	Other	-3.35341e-09	4.69479e-08	0.528472
A04.411.Lung	birth	Other	-1.15464e-08	2.30385e-08	0.691878
A04.411.Lung	6 weeks	Other	4.96764e-08	3.03625e-08	0.0509081
A04.411.Lung	3 months	Other	2.96905e-08	2.76836e-08	0.14175
A04.411.Lung	6 months	Other	2.62052e-08	2.86499e-08	0.180183
A04.411.Lung	8 months	Other	3.65944e-08	2.86969e-08	0.101118
A04.411.Lung	1 year	Other	1.93538e-09	2.93406e-08	0.473704
A04.411.Lung	1.5 years	Other	-1.35609e-08	3.19767e-08	0.664249
A04.411.Lung	2 years	Other	-4.37846e-09	4.67951e-08	0.537273
A04.411.Lung	3 years	Other	-1.42953e-08	4.2469e-08	0.631793
A04.411.Lung	5 years	Other	-2.49658e-09	4.84697e-08	0.52054
A04.411.Lung	7 years	Other	7.29567e-08	4.90651e-08	0.0685157
A04.411.Lung	8 years	Other	-3.56336e-09	5.12086e-08	0.527738
A04.531.520.Nasal.Mucosa	birth	Other	2.75439e-08	2.34938e-08	0.120521
A04.531.520.Nasal.Mucosa	6 weeks	Other	-2.94563e-09	2.77713e-08	0.542236
A04.531.520.Nasal.Mucosa	3 months	Other	1.91085e-08	2.49403e-08	0.221787
A04.531.520.Nasal.Mucosa	6 months	Other	7.85366e-09	2.75888e-08	0.387949
A04.531.520.Nasal.Mucosa	8 months	Other	2.37575e-08	3.06425e-08	0.219077
A04.531.520.Nasal.Mucosa	1 year	Other	9.82374e-09	3.13771e-08	0.377107
A04.531.520.Nasal.Mucosa	1.5 years	Other	1.26343e-08	3.21045e-08	0.346962
A04.531.520.Nasal.Mucosa	2 years	Other	-5.43121e-08	4.10709e-08	0.906982
A04.531.520.Nasal.Mucosa	3 years	Other	-7.47032e-09	3.75336e-08	0.578881
A04.531.520.Nasal.Mucosa	5 years	Other	3.08225e-08	5.16489e-08	0.275331
A04.531.520.Nasal.Mucosa	7 years	Other	-9.64979e-09	4.02188e-08	0.594809
A04.531.520.Nasal.Mucosa	8 years	Other	-3.56116e-08	5.05654e-08	0.759367
A05.360.319.114.373.Fallopian.Tubes	birth	Other	-1.50724e-08	2.14604e-08	0.758765
A05.360.319.114.373.Fallopian.Tubes	6 weeks	Other	-2.54731e-08	2.97771e-08	0.803852
A05.360.319.114.373.Fallopian.Tubes	3 months	Other	-5.14947e-08	2.61167e-08	0.975679
A05.360.319.114.373.Fallopian.Tubes	6 months	Other	-2.01687e-08	2.58292e-08	0.782555
A05.360.319.114.373.Fallopian.Tubes	8 months	Other	2.01622e-09	3.07601e-08	0.473869
A05.360.319.114.373.Fallopian.Tubes	1 year	Other	-1.42722e-08	2.98661e-08	0.683629
A05.360.319.114.373.Fallopian.Tubes	1.5 years	Other	-1.04816e-08	3.04704e-08	0.634574
A05.360.319.114.373.Fallopian.Tubes	2 years	Other	3.36891e-08	4.32826e-08	0.218181
A05.360.319.114.373.Fallopian.Tubes	3 years	Other	-4.43592e-08	3.90794e-08	0.871834
A05.360.319.114.373.Fallopian.Tubes	5 years	Other	-1.23836e-07	4.88508e-08	0.994377
A05.360.319.114.373.Fallopian.Tubes	7 years	Other	1.85711e-08	4.57836e-08	0.342508
A05.360.319.114.373.Fallopian.Tubes	8 years	Other	1.97642e-08	5.08262e-08	0.34869
A05.360.319.114.630.Ovary	birth	Other	-7.98069e-09	2.41439e-08	0.629507
A05.360.319.114.630.Ovary	6 weeks	Other	1.79485e-09	2.799e-08	0.474435
A05.360.319.114.630.Ovary	3 months	Other	-2.26392e-08	2.50413e-08	0.817022
A05.360.319.114.630.Ovary	6 months	Other	-4.14677e-09	2.63438e-08	0.562539
A05.360.319.114.630.Ovary	8 months	Other	9.85852e-09	2.96522e-08	0.369766
A05.360.319.114.630.Ovary	1 year	Other	-1.53743e-08	2.98096e-08	0.696985
A05.360.319.114.630.Ovary	1.5 years	Other	1.75851e-08	3.16593e-08	0.289294
A05.360.319.114.630.Ovary	2 years	Other	2.92111e-08	3.91159e-08	0.227598
A05.360.319.114.630.Ovary	3 years	Other	-6.73768e-08	3.49358e-08	0.973109
A05.360.319.114.630.Ovary	5 years	Other	-9.88012e-08	5.08464e-08	0.974
A05.360.319.114.630.Ovary	7 years	Other	3.17488e-08	4.11829e-08	0.220377
A05.360.319.114.630.Ovary	8 years	Other	3.16916e-08	4.9455e-08	0.260821
A05.360.319.679.256.Cervix.Uteri	birth	Other	-2.55616e-08	2.29368e-08	0.867454
A05.360.319.679.256.Cervix.Uteri	6 weeks	Other	-2.56637e-08	3.11438e-08	0.795041
A05.360.319.679.256.Cervix.Uteri	3 months	Other	-8.63531e-09	2.50684e-08	0.634753
A05.360.319.679.256.Cervix.Uteri	6 months	Other	-2.0365e-08	2.5839e-08	0.784695
A05.360.319.679.256.Cervix.Uteri	8 months	Other	-1.32974e-08	2.84335e-08	0.679988
A05.360.319.679.256.Cervix.Uteri	1 year	Other	-3.17699e-08	3.37746e-08	0.826556
A05.360.319.679.256.Cervix.Uteri	1.5 years	Other	1.4817e-09	3.08401e-08	0.48084
A05.360.319.679.256.Cervix.Uteri	2 years	Other	-1.89509e-08	4.27392e-08	0.671264
A05.360.319.679.256.Cervix.Uteri	3 years	Other	-7.08632e-08	3.54004e-08	0.977345
A05.360.319.679.256.Cervix.Uteri	5 years	Other	-7.55454e-09	5.14843e-08	0.558329
A05.360.319.679.256.Cervix.Uteri	7 years	Other	-3.73591e-08	4.9253e-08	0.775928
A05.360.319.679.256.Cervix.Uteri	8 years	Other	-6.29467e-08	5.47561e-08	0.874842
A05.360.319.679.490.Endometrium	birth	Other	-1.51194e-08	2.12317e-08	0.761803
A05.360.319.679.490.Endometrium	6 weeks	Other	9.77893e-09	3.07794e-08	0.375352
A05.360.319.679.490.Endometrium	3 months	Other	-6.42892e-09	2.51894e-08	0.600725
A05.360.319.679.490.Endometrium	6 months	Other	-8.74507e-10	2.42933e-08	0.514358
A05.360.319.679.490.Endometrium	8 months	Other	3.30005e-08	2.87163e-08	0.125239
A05.360.319.679.490.Endometrium	1 year	Other	5.23822e-09	2.99772e-08	0.430642
A05.360.319.679.490.Endometrium	1.5 years	Other	4.02634e-08	3.23385e-08	0.106555
A05.360.319.679.490.Endometrium	2 years	Other	2.0737e-08	4.7101e-08	0.329872
A05.360.319.679.490.Endometrium	3 years	Other	6.50792e-09	3.85886e-08	0.433036
A05.360.319.679.490.Endometrium	5 years	Other	4.04533e-09	4.64441e-08	0.465296
A05.360.319.679.490.Endometrium	7 years	Other	2.55472e-08	4.2471e-08	0.273746
A05.360.319.679.490.Endometrium	8 years	Other	-4.24722e-08	5.1931e-08	0.793281
A05.360.319.679.Uterus	birth	Other	-2.92282e-08	2.12568e-08	0.915435
A05.360.319.679.Uterus	6 weeks	Other	1.11081e-08	2.94539e-08	0.353037
A05.360.319.679.Uterus	3 months	Other	-2.31167e-09	2.4903e-08	0.536979
A05.360.319.679.Uterus	6 months	Other	-1.51876e-08	2.48676e-08	0.729314
A05.360.319.679.Uterus	8 months	Other	1.50161e-09	2.79249e-08	0.478558
A05.360.319.679.Uterus	1 year	Other	-4.59983e-09	3.14127e-08	0.55821
A05.360.319.679.Uterus	1.5 years	Other	3.11865e-08	3.01177e-08	0.15022
A05.360.319.679.Uterus	2 years	Other	-1.23782e-08	4.91706e-08	0.599379
A05.360.319.679.Uterus	3 years	Other	1.76214e-09	3.94599e-08	0.482191
A05.360.319.679.Uterus	5 years	Other	8.92438e-09	4.76336e-08	0.425691
A05.360.319.679.Uterus	7 years	Other	8.02359e-09	4.47145e-08	0.428796
A05.360.319.679.Uterus	8 years	Other	-3.23519e-08	4.94637e-08	0.743462
A05.360.319.887.Vulva	birth	Other	-1.27746e-08	2.51711e-08	0.694102
A05.360.319.887.Vulva	6 weeks	Other	2.46423e-08	3.07291e-08	0.211299
A05.360.319.887.Vulva	3 months	Other	-4.39948e-10	2.62794e-08	0.506678
A05.360.319.887.Vulva	6 months	Other	-2.08038e-08	2.64232e-08	0.784456
A05.360.319.887.Vulva	8 months	Other	3.25327e-08	3.44155e-08	0.172255
A05.360.319.887.Vulva	1 year	Other	2.92115e-08	3.60054e-08	0.208594
A05.360.319.887.Vulva	1.5 years	Other	3.56017e-09	3.28535e-08	0.456853
A05.360.319.887.Vulva	2 years	Other	-7.53538e-08	4.73733e-08	0.944155
A05.360.319.887.Vulva	3 years	Other	-5.07954e-08	4.02444e-08	0.896557
A05.360.319.887.Vulva	5 years	Other	-3.64943e-08	5.0495e-08	0.765077
A05.360.319.887.Vulva	7 years	Other	-4.64994e-08	4.47773e-08	0.850472
A05.360.319.887.Vulva	8 years	Other	-1.5137e-07	5.24701e-08	0.998042
A05.360.319.Genitalia..Female	birth	Other	-5.36715e-09	2.07031e-08	0.602276
A05.360.319.Genitalia..Female	6 weeks	Other	8.50785e-09	3.00285e-08	0.388464
A05.360.319.Genitalia..Female	3 months	Other	-5.88067e-09	2.76858e-08	0.584106
A05.360.319.Genitalia..Female	6 months	Other	-3.22494e-08	2.5973e-08	0.892817
A05.360.319.Genitalia..Female	8 months	Other	-3.01292e-08	2.95437e-08	0.846092
A05.360.319.Genitalia..Female	1 year	Other	-5.19781e-08	3.0156e-08	0.957614
A05.360.319.Genitalia..Female	1.5 years	Other	8.96227e-09	3.13517e-08	0.387492
A05.360.319.Genitalia..Female	2 years	Other	-3.25238e-09	4.11762e-08	0.531478
A05.360.319.Genitalia..Female	3 years	Other	-4.71028e-08	3.52599e-08	0.909205
A05.360.319.Genitalia..Female	5 years	Other	-9.34612e-08	5.20499e-08	0.963721
A05.360.319.Genitalia..Female	7 years	Other	3.75724e-08	4.38718e-08	0.195885
A05.360.319.Genitalia..Female	8 years	Other	-1.21982e-08	5.17266e-08	0.593214
A05.360.444.492.362.Foreskin	birth	Other	3.06514e-08	2.38409e-08	0.0992798
A05.360.444.492.362.Foreskin	6 weeks	Other	-5.92858e-10	2.6664e-08	0.50887
A05.360.444.492.362.Foreskin	3 months	Other	1.87713e-09	2.5182e-08	0.470289
A05.360.444.492.362.Foreskin	6 months	Other	-2.71187e-08	2.3842e-08	0.872322
A05.360.444.492.362.Foreskin	8 months	Other	2.48594e-08	2.81123e-08	0.18827
A05.360.444.492.362.Foreskin	1 year	Other	1.51148e-08	3.098e-08	0.312814
A05.360.444.492.362.Foreskin	1.5 years	Other	1.23766e-08	2.57001e-08	0.315053
A05.360.444.492.362.Foreskin	2 years	Other	1.16514e-08	4.03437e-08	0.386366
A05.360.444.492.362.Foreskin	3 years	Other	-3.2211e-08	3.58478e-08	0.815554
A05.360.444.492.362.Foreskin	5 years	Other	-4.82989e-08	4.31694e-08	0.868392
A05.360.444.492.362.Foreskin	7 years	Other	2.04518e-08	4.06009e-08	0.307227
A05.360.444.492.362.Foreskin	8 years	Other	-6.33356e-08	4.52001e-08	0.919427
A05.360.444.Genitalia..Male	birth	Other	2.05084e-08	2.34032e-08	0.190432
A05.360.444.Genitalia..Male	6 weeks	Other	3.33716e-08	2.63032e-08	0.102269
A05.360.444.Genitalia..Male	3 months	Other	-2.21567e-08	2.59146e-08	0.803722
A05.360.444.Genitalia..Male	6 months	Other	-2.37691e-08	2.55044e-08	0.824322
A05.360.444.Genitalia..Male	8 months	Other	-1.94934e-08	2.78063e-08	0.758363
A05.360.444.Genitalia..Male	1 year	Other	-3.42416e-09	2.93481e-08	0.546441
A05.360.444.Genitalia..Male	1.5 years	Other	1.6916e-08	2.87422e-08	0.278084
A05.360.444.Genitalia..Male	2 years	Other	1.16624e-07	4.5587e-08	0.0052595
A05.360.444.Genitalia..Male	3 years	Other	-5.12667e-09	3.49719e-08	0.558274
A05.360.444.Genitalia..Male	5 years	Other	-3.37418e-08	4.1898e-08	0.789686
A05.360.444.Genitalia..Male	7 years	Other	3.22714e-08	4.20085e-08	0.221181
A05.360.444.Genitalia..Male	8 years	Other	4.08223e-08	5.0821e-08	0.210913
A05.360.490.Germ.Cells	birth	Other	9.13997e-09	2.19152e-08	0.338317
A05.360.490.Germ.Cells	6 weeks	Other	1.97049e-08	2.73949e-08	0.235981
A05.360.490.Germ.Cells	3 months	Other	-3.03866e-09	2.42318e-08	0.549896
A05.360.490.Germ.Cells	6 months	Other	3.114e-08	2.43166e-08	0.100166
A05.360.490.Germ.Cells	8 months	Other	3.56145e-08	2.7651e-08	0.0988728
A05.360.490.Germ.Cells	1 year	Other	3.01934e-08	2.78379e-08	0.139046
A05.360.490.Germ.Cells	1.5 years	Other	5.92073e-09	3.04572e-08	0.422933
A05.360.490.Germ.Cells	2 years	Other	3.44568e-08	4.19988e-08	0.205987
A05.360.490.Germ.Cells	3 years	Other	-2.01124e-08	3.6348e-08	0.709981
A05.360.490.Germ.Cells	5 years	Other	-2.34675e-08	4.49292e-08	0.699277
A05.360.490.Germ.Cells	7 years	Other	8.74209e-09	4.61744e-08	0.424918
A05.360.490.Germ.Cells	8 years	Other	-7.47681e-08	5.06808e-08	0.929931
A05.360.Genitalia	birth	Other	-8.09607e-09	2.43182e-08	0.630404
A05.360.Genitalia	6 weeks	Other	5.26041e-09	2.77677e-08	0.424873
A05.360.Genitalia	3 months	Other	-2.24011e-08	2.52662e-08	0.812354
A05.360.Genitalia	6 months	Other	-4.42663e-08	2.37852e-08	0.968634
A05.360.Genitalia	8 months	Other	-2.47595e-08	2.78357e-08	0.813129
A05.360.Genitalia	1 year	Other	-4.68273e-08	2.84294e-08	0.950236
A05.360.Genitalia	1.5 years	Other	2.39655e-09	3.03452e-08	0.468526
A05.360.Genitalia	2 years	Other	5.33789e-08	4.66258e-08	0.126139
A05.360.Genitalia	3 years	Other	-2.56258e-08	3.6276e-08	0.760034
A05.360.Genitalia	5 years	Other	-7.00237e-08	4.69684e-08	0.932002
A05.360.Genitalia	7 years	Other	6.96549e-09	4.47767e-08	0.43819
A05.360.Genitalia	8 years	Other	-7.19221e-08	4.9073e-08	0.928623
A05.810.453.324.Kidney.Cortex	birth	Other	-2.08768e-08	2.0336e-08	0.847694
A05.810.453.324.Kidney.Cortex	6 weeks	Other	-4.657e-09	3.024e-08	0.561196
A05.810.453.324.Kidney.Cortex	3 months	Other	-3.1345e-08	2.48226e-08	0.896663
A05.810.453.324.Kidney.Cortex	6 months	Other	-1.67506e-08	2.78463e-08	0.726259
A05.810.453.324.Kidney.Cortex	8 months	Other	8.47337e-09	3.0197e-08	0.389507
A05.810.453.324.Kidney.Cortex	1 year	Other	2.13393e-08	3.05703e-08	0.242576
A05.810.453.324.Kidney.Cortex	1.5 years	Other	-1.72227e-08	2.9689e-08	0.719078
A05.810.453.324.Kidney.Cortex	2 years	Other	-8.19236e-08	4.01129e-08	0.97944
A05.810.453.324.Kidney.Cortex	3 years	Other	-2.33141e-08	4.05144e-08	0.717508
A05.810.453.324.Kidney.Cortex	5 years	Other	4.64099e-10	4.34788e-08	0.495742
A05.810.453.324.Kidney.Cortex	7 years	Other	-8.49676e-08	4.18989e-08	0.978716
A05.810.453.324.Kidney.Cortex	8 years	Other	-9.77037e-08	4.6389e-08	0.982406
A05.810.453.Kidney	birth	Other	1.20793e-08	1.98074e-08	0.270985
A05.810.453.Kidney	6 weeks	Other	1.00527e-08	2.81718e-08	0.360608
A05.810.453.Kidney	3 months	Other	-1.7709e-08	2.82284e-08	0.734784
A05.810.453.Kidney	6 months	Other	-1.01821e-08	2.82438e-08	0.640766
A05.810.453.Kidney	8 months	Other	-1.43492e-08	2.86205e-08	0.691941
A05.810.453.Kidney	1 year	Other	-3.9453e-08	2.85167e-08	0.916745
A05.810.453.Kidney	1.5 years	Other	-1.28338e-08	2.89915e-08	0.670999
A05.810.453.Kidney	2 years	Other	-5.89292e-08	3.69933e-08	0.944416
A05.810.453.Kidney	3 years	Other	-3.43932e-08	3.39808e-08	0.844263
A05.810.453.Kidney	5 years	Other	-2.77819e-09	4.21823e-08	0.526256
A05.810.453.Kidney	7 years	Other	-3.11603e-08	3.98856e-08	0.78267
A05.810.453.Kidney	8 years	Other	-5.22139e-08	4.55022e-08	0.874413
A05.810.890.Urinary.Bladder	birth	Other	-1.19761e-08	2.51334e-08	0.683141
A05.810.890.Urinary.Bladder	6 weeks	Other	6.29356e-08	3.46545e-08	0.0346784
A05.810.890.Urinary.Bladder	3 months	Other	3.17487e-09	2.86892e-08	0.455941
A05.810.890.Urinary.Bladder	6 months	Other	-6.34111e-11	3.02304e-08	0.500837
A05.810.890.Urinary.Bladder	8 months	Other	1.97788e-08	3.48979e-08	0.285438
A05.810.890.Urinary.Bladder	1 year	Other	1.73564e-08	3.54784e-08	0.312346
A05.810.890.Urinary.Bladder	1.5 years	Other	2.87435e-08	3.66099e-08	0.216189
A05.810.890.Urinary.Bladder	2 years	Other	-6.4027e-08	4.9613e-08	0.901566
A05.810.890.Urinary.Bladder	3 years	Other	-5.32646e-08	3.84236e-08	0.917164
A05.810.890.Urinary.Bladder	5 years	Other	-3.98628e-08	5.36552e-08	0.771243
A05.810.890.Urinary.Bladder	7 years	Other	3.04296e-08	4.73204e-08	0.260094
A05.810.890.Urinary.Bladder	8 years	Other	-4.69184e-08	6.15932e-08	0.776894
A09.371.Eye	birth	Other	2.73378e-08	2.10521e-08	0.0970444
A09.371.Eye	6 weeks	Other	8.13345e-09	3.38052e-08	0.404934
A09.371.Eye	3 months	Other	-1.2565e-08	2.92942e-08	0.66601
A09.371.Eye	6 months	Other	-1.18865e-08	2.74419e-08	0.667548
A09.371.Eye	8 months	Other	-1.52651e-09	2.96315e-08	0.520543
A09.371.Eye	1 year	Other	-5.46661e-08	2.89258e-08	0.970613
A09.371.Eye	1.5 years	Other	-6.02894e-09	3.16513e-08	0.575533
A09.371.Eye	2 years	Other	1.18774e-07	5.06827e-08	0.00955245
A09.371.Eye	3 years	Other	1.25145e-08	3.79432e-08	0.370767
A09.371.Eye	5 years	Other	-1.55004e-08	4.5597e-08	0.633051
A09.371.Eye	7 years	Other	2.35846e-09	4.62649e-08	0.479672
A09.371.Eye	8 years	Other	8.04662e-08	6.34001e-08	0.102188
A10.272.497.Epidermis	birth	Other	-1.34959e-08	2.53406e-08	0.702838
A10.272.497.Epidermis	6 weeks	Other	-1.49306e-08	2.96964e-08	0.692439
A10.272.497.Epidermis	3 months	Other	1.39593e-08	2.9409e-08	0.317514
A10.272.497.Epidermis	6 months	Other	3.99806e-09	3.06429e-08	0.448096
A10.272.497.Epidermis	8 months	Other	6.51667e-08	3.41391e-08	0.0281402
A10.272.497.Epidermis	1 year	Other	7.61177e-08	3.84943e-08	0.0239995
A10.272.497.Epidermis	1.5 years	Other	2.85395e-08	3.49256e-08	0.206922
A10.272.497.Epidermis	2 years	Other	-4.42728e-08	4.81756e-08	0.820949
A10.272.497.Epidermis	3 years	Other	-3.72451e-08	3.89809e-08	0.830331
A10.272.497.Epidermis	5 years	Other	-3.37656e-08	5.73798e-08	0.721888
A10.272.497.Epidermis	7 years	Other	-4.21669e-08	4.79866e-08	0.810224
A10.272.497.Epidermis	8 years	Other	-1.62824e-08	6.16801e-08	0.604103
A10.272.Epithelium	birth	Other	1.63242e-08	2.46561e-08	0.253961
A10.272.Epithelium	6 weeks	Other	1.61273e-09	2.75917e-08	0.476695
A10.272.Epithelium	3 months	Other	-2.81871e-09	2.46816e-08	0.545462
A10.272.Epithelium	6 months	Other	-2.15145e-08	2.48125e-08	0.807052
A10.272.Epithelium	8 months	Other	-6.66752e-09	2.64407e-08	0.599545
A10.272.Epithelium	1 year	Other	-1.65927e-09	3.06138e-08	0.521612
A10.272.Epithelium	1.5 years	Other	4.46985e-09	3.17983e-08	0.444105
A10.272.Epithelium	2 years	Other	-7.18973e-08	3.98737e-08	0.964316
A10.272.Epithelium	3 years	Other	-3.03487e-08	3.5533e-08	0.803475
A10.272.Epithelium	5 years	Other	2.8536e-08	5.79579e-08	0.311233
A10.272.Epithelium	7 years	Other	-3.24129e-09	4.07402e-08	0.531706
A10.272.Epithelium	8 years	Other	-5.61316e-08	4.8837e-08	0.874798
A10.615.284.473.Chorion	birth	Other	-4.57422e-09	2.20932e-08	0.582012
A10.615.284.473.Chorion	6 weeks	Other	2.1267e-08	2.85372e-08	0.228063
A10.615.284.473.Chorion	3 months	Other	-5.74915e-09	2.58257e-08	0.588082
A10.615.284.473.Chorion	6 months	Other	-1.23603e-08	2.76893e-08	0.672343
A10.615.284.473.Chorion	8 months	Other	-1.81884e-08	2.67253e-08	0.751929
A10.615.284.473.Chorion	1 year	Other	-2.06022e-08	3.12798e-08	0.744938
A10.615.284.473.Chorion	1.5 years	Other	-7.03608e-09	2.8765e-08	0.596619
A10.615.284.473.Chorion	2 years	Other	5.25286e-08	4.67543e-08	0.130612
A10.615.284.473.Chorion	3 years	Other	-1.70168e-08	4.27273e-08	0.654783
A10.615.284.473.Chorion	5 years	Other	-1.5674e-08	4.94263e-08	0.624423
A10.615.284.473.Chorion	7 years	Other	5.51216e-09	4.46164e-08	0.450838
A10.615.284.473.Chorion	8 years	Other	2.30785e-08	5.52299e-08	0.338024
A10.615.550.599.Mouth.Mucosa	birth	Other	-1.56816e-08	2.2587e-08	0.756246
A10.615.550.599.Mouth.Mucosa	6 weeks	Other	2.28411e-08	2.96294e-08	0.220386
A10.615.550.599.Mouth.Mucosa	3 months	Other	8.0574e-10	2.89922e-08	0.488914
A10.615.550.599.Mouth.Mucosa	6 months	Other	-1.25164e-08	3.10424e-08	0.656601
A10.615.550.599.Mouth.Mucosa	8 months	Other	7.96995e-09	3.10468e-08	0.398702
A10.615.550.599.Mouth.Mucosa	1 year	Other	-6.21975e-09	3.59994e-08	0.568585
[truncated: 462 more rows]

## Sheet: Franke Lab
Franke lab categories
Tissue	Tissue category
A10.165.114.830.500.750.Subcutaneous.Fat..Abdominal	Adipose
A10.165.114.830.750.Subcutaneous.Fat	Adipose
A11.329.114.Adipocytes	Adipose
A02.835.583.443.800.800.Synovial.Fluid	Blood/Immune
A10.549.400.Lymph.Nodes	Blood/Immune
A10.549.Lymphoid.Tissue	Blood/Immune
A11.118.637.555.567.562.440.Precursor.Cells..B.Lymphoid	Blood/Immune
A11.118.637.555.567.562.B.Lymphocytes	Blood/Immune
A11.118.637.555.567.569.200.700.T.Lymphocytes..Regulatory	Blood/Immune
A11.118.637.555.567.569.T.Lymphocytes	Blood/Immune
A11.118.637.Leukocytes	Blood/Immune
A11.329.372.600.Macrophages..Alveolar	Blood/Immune
A11.443.Erythroid.Cells	Blood/Immune
A11.627.340.360.Granulocyte.Precursor.Cells	Blood/Immune
A11.627.624.249.Monocyte.Macrophage.Precursor.Cells	Blood/Immune
A11.627.635.Myeloid.Progenitor.Cells	Blood/Immune
A11.872.378.590.635.Granulocyte.Macrophage.Progenitor.Cells	Blood/Immune
A11.872.378.590.817.Megakaryocyte.Erythroid.Progenitor.Cells	Blood/Immune
A11.872.378.Hematopoietic.Stem.Cells	Blood/Immune
A15.145.229.188.Blood.Platelets	Blood/Immune
A15.145.229.637.555.567.562.725.Plasma.Cells	Blood/Immune
A15.145.229.637.555.567.569.200.CD4.Positive.T.Lymphocytes	Blood/Immune
A15.145.229.637.555.Leukocytes..Mononuclear	Blood/Immune
A15.145.229.Blood.Cells	Blood/Immune
A15.145.300.Fetal.Blood	Blood/Immune
A15.145.846.Serum	Blood/Immune
A15.145.Blood	Blood/Immune
A15.378.316.580.Monocytes	Blood/Immune
A15.378.316.Bone.Marrow.Cells	Blood/Immune
A15.382.490.315.583.Neutrophils	Blood/Immune
A15.382.490.555.567.537.Killer.Cells..Natural	Blood/Immune
A15.382.490.555.567.622.Lymphocytes..Null	Blood/Immune
A15.382.490.555.567.Lymphocytes	Blood/Immune
A15.382.520.604.700.Spleen	Blood/Immune
A15.382.520.604.800.Palatine.Tonsil	Blood/Immune
A15.382.680.Phagocytes	Blood/Immune
A15.382.812.260.Dendritic.Cells	Blood/Immune
A15.382.812.522.Macrophages	Blood/Immune
A15.382.812.Mononuclear.Phagocyte.System	Blood/Immune
A15.382.Immune.System	Blood/Immune
A07.231.114.Arteries	Cardiovascular
A07.231.908.670.874.Umbilical.Veins	Cardiovascular
A07.231.908.Veins	Cardiovascular
A07.231.Blood.Vessels	Cardiovascular
A07.541.358.100.Atrial.Appendage	Cardiovascular
A07.541.358.Heart.Atria	Cardiovascular
A07.541.510.110.Aortic.Valve	Cardiovascular
A07.541.560.Heart.Ventricles	Cardiovascular
A07.541.Heart	Cardiovascular
A08.186.211.132.810.428.200.Cerebellum	CNS
A08.186.211.132.Brain.Stem	CNS
A08.186.211.464.405.Hippocampus	CNS
A08.186.211.464.710.225.Entorhinal.Cortex	CNS
A08.186.211.464.Limbic.System	CNS
A08.186.211.653.Mesencephalon	CNS
A08.186.211.730.317.357.352.435.Hypothalamo.Hypophyseal.System	CNS
A08.186.211.730.317.357.Hypothalamus	CNS
A08.186.211.730.317.Diencephalon	CNS
A08.186.211.730.885.287.249.487.Corpus.Striatum	CNS
A08.186.211.730.885.287.249.Basal.Ganglia	CNS
A08.186.211.730.885.287.500.270.Frontal.Lobe	CNS
A08.186.211.730.885.287.500.571.735.Visual.Cortex	CNS
A08.186.211.730.885.287.500.670.Parietal.Lobe	CNS
A08.186.211.730.885.287.500.Cerebral.Cortex	CNS
A08.186.211.865.428.Metencephalon	CNS
A08.186.211.Brain	CNS
A09.371.729.Retina	CNS
A11.872.653.Neural.Stem.Cells	CNS
A03.556.124.369.Intestinal.Mucosa	Digestive
A03.556.124.526.767.Rectum	Digestive
A03.556.124.684.Intestine..Small	Digestive
A03.556.124.Intestines	Digestive
A03.556.249.124.Ileum	Digestive
A03.556.249.249.209.Cecum	Digestive
A03.556.249.249.356.668.Colon..Sigmoid	Digestive
A03.556.249.249.356.Colon	Digestive
A03.556.500.760.464.Parotid.Gland	Digestive
A03.556.500.760.Salivary.Glands	Digestive
A03.556.875.500.Esophagus	Digestive
A03.556.875.875.Stomach	Digestive
A03.556.875.Upper.Gastrointestinal.Tract	Digestive
A03.556.Gastrointestinal.Tract	Digestive
A06.407.071.140.Adrenal.Cortex	Endocrine
A06.407.071.Adrenal.Glands	Endocrine
A06.407.312.782.Testis	Endocrine
A06.407.312.Gonads	Endocrine
A06.407.900.Thyroid.Gland	Endocrine
A06.407.Endocrine.Glands	Endocrine
A10.336.707.Prostate	Endocrine
A11.382.Endocrine.Cells	Endocrine
A11.436.329.Granulosa.Cells	Endocrine
A03.620.Liver	Liver
A11.436.348.Hepatocytes	Liver
A02.165.Cartilage	Musculoskeletal/Connective
A02.633.567.850.Quadriceps.Muscle	Musculoskeletal/Connective
A02.835.232.834.151.Cervical.Vertebrae	Musculoskeletal/Connective
A02.835.583.443.800.Synovial.Membrane	Musculoskeletal/Connective
A05.360.319.679.690.Myometrium	Musculoskeletal/Connective
A10.165.450.300.425.Keloid	Musculoskeletal/Connective
A10.165.450.300.Cicatrix	Musculoskeletal/Connective
A10.690.467.Muscle..Smooth	Musculoskeletal/Connective
A10.690.Muscles	Musculoskeletal/Connective
A11.329.171.Chondrocytes	Musculoskeletal/Connective
A11.329.228.Fibroblasts	Musculoskeletal/Connective
A11.329.629.Osteoblasts	Musculoskeletal/Connective
A11.329.830.Stromal.Cells	Musculoskeletal/Connective
A11.329.Connective.Tissue.Cells	Musculoskeletal/Connective
A11.620.520.Myocytes..Smooth.Muscle	Musculoskeletal/Connective
A03.734.414.Islets.of.Langerhans	Other
A03.734.Pancreas	Other
A04.411.Lung	Other
A04.531.520.Nasal.Mucosa	Other
A05.360.319.114.373.Fallopian.Tubes	Other
A05.360.319.114.630.Ovary	Other
A05.360.319.679.256.Cervix.Uteri	Other
A05.360.319.679.490.Endometrium	Other
A05.360.319.679.Uterus	Other
A05.360.319.887.Vulva	Other
A05.360.319.Genitalia..Female	Other
A05.360.444.492.362.Foreskin	Other
A05.360.444.Genitalia..Male	Other
A05.360.490.Germ.Cells	Other
A05.360.Genitalia	Other
A05.810.453.324.Kidney.Cortex	Other
A05.810.453.Kidney	Other
A05.810.890.Urinary.Bladder	Other
A09.371.Eye	Other
A10.272.497.Epidermis	Other
A10.272.Epithelium	Other
A10.615.284.473.Chorion	Other
A10.615.550.599.Mouth.Mucosa	Other
A10.615.550.Mucous.Membrane	Other
A10.615.789.Serous.Membrane	Other
A10.615.Membranes	Other
A11.436.275.Endothelial.Cells	Other
A11.436.294.064.Glucagon.Secreting.Cells	Other
A11.436.397.Keratinocytes	Other
A11.436.Epithelial.Cells	Other
A11.497.497.600.Oocytes	Other
A11.872.040.Adult.Stem.Cells	Other
A11.872.190.260.Embryoid.Bodies	Other
A11.872.190.Embryonic.Stem.Cells	Other
A11.872.580.Mesenchymal.Stem.Cells	Other
A11.872.700.500.Induced.Pluripotent.Stem.Cells	Other
A11.872.Stem.Cells	Other
A14.549.167.646.Periodontium	Other
A14.549.167.Dentition	Other
A14.549.885.Tongue	Other
A14.549.Mouth	Other
A14.724.557.Nasopharynx	Other
A14.724.Pharynx	Other
A17.815.Skin	Other

## Sheet: GTEx v6p
Tissues in GTEx v6p
Tissue	Tissue category	Number of samples
Cervix Endocervix	Other	5
Cervix Ectocervix	Other	6
Fallopian Tube	Other	6
Bladder	Other	11
Kidney Cortex	Other	32
Minor Salivary Gland	Other	57
Brain Substantia nigra	CNS	63
Brain Spinal cord (cervical c-1)	CNS	70
Brain Amygdala	CNS	72
Uterus	Other	83
Brain Anterior cingulate cortex (BA24)	CNS	84
Small Intestine Terminal Ileum	Digestive	88
Brain Hippocampus	CNS	94
Brain Hypothalamus	CNS	96
Vagina	Other	96
Brain Putamen (basal ganglia)	CNS	97
Ovary	Other	97
Pituitary	Endocrine	103
Spleen	Blood/Immune	104
Brain Cerebellar Hemisphere	CNS	105
Prostate	Other	106
Brain Frontal Cortex (BA9)	CNS	108
Brain Nucleus accumbens (basal ganglia)	CNS	113
Brain Cortex	CNS	114
Brain Caudate (basal ganglia)	CNS	115
Cells EBV-transformed lymphocytes	Blood/Immune	118
Liver	Liver	119
Brain Cerebellum	CNS	125
Artery Coronary	Cardiovascular	133
Adrenal Gland	Endocrine	145
Colon Sigmoid	Digestive	149
Esophagus Gastroesophageal Junction	Digestive	153
Pancreas	Other	171
Testis	Endocrine	172
Stomach	Digestive	193
Heart Atrial Appendage	Cardiovascular	194
Colon Transverse	Digestive	196
Breast Mammary Tissue	Other	214
Heart Left Ventricle	Cardiovascular	218
Artery Aorta	Cardiovascular	224
Adipose Visceral (Omentum)	Adipose	227
Esophagus Muscularis	Digestive	247
Skin Not Sun Exposed (Suprapubic)	Other	250
Cells Transformed fibroblasts	Other	284
Esophagus Mucosa	Digestive	286
Nerve Tibial	Other	304
Lung	Other	319
Thyroid	Endocrine	322
Artery Tibial	Cardiovascular	332
Adipose Subcutaneous	Adipose	350
Skin Sun Exposed (Lower leg)	Other	357
Whole Blood	Blood/Immune	393
Muscle Skeletal	Musculoskeletal/connective	430
