# Supplementary material for: Genome-wide association study reveals dynamic role of genetic variation in infant and early childhood growth
Source: Nat Commun. 2019 Oct 1;10:4448. doi: 10.1038/s41467-019-12308-0 (PMC6773698; doi:10.1038/s41467-019-12308-0)
Supplement: Supplementary file 5 — Supplementary Data 1 [file 41467_2019_12308_MOESM5_ESM.xlsx]

## Sheet: Sheet1
Nearest gene	Age	rsid	Chr	Position	EA/non-EA	EAF	Discovery		Replication		Meta-analysis
							Beta (SE)	P-value	Beta (SE)	P-value	Beta (SE)	P-value	Effect direction	Het. I2	Het. P
ADCY3	birth	rs13035244	2	25134009	C/T	0.43924	0.013 (0.015)	0.366356	0.017 (0.020)	0.38874	0.015 (0.012)	0.2151	++	0	0.8815
ADCY3	6 weeks	rs13035244	2	25134009	C/T	0.43924	0.048 (0.018)	0.00658207	0.043 (0.024)	0.0769704	0.046 (0.014)	0.001201	++	0	0.8627
ADCY3	3 months	rs13035244	2	25134009	C/T	0.43924	0.058 (0.016)	0.000306794	0.052 (0.021)	0.0152829	0.056 (0.013)	1.39e-05	++	0	0.8302
ADCY3	6 months	rs13035244	2	25134009	C/T	0.43924	0.070 (0.016)	1.14818e-05	0.086 (0.021)	5.23667e-05	0.076 (0.013)	2.822e-09	++	0	0.548
ADCY3	8 months	rs13035244	2	25134009	C/T	0.43924	0.086 (0.017)	2.95225e-07	0.072 (0.023)	0.00152256	0.081 (0.014)	1.826e-09	++	0	0.6208
ADCY3	1 year	rs13035244	2	25134009	C/T	0.43924	0.099 (0.017)	5.27139e-09	0.095 (0.023)	3.50943e-05	0.098 (0.014)	7.871e-13	++	0	0.8901
ADCY3	1.5 years	rs13035244	2	25134009	C/T	0.43924	0.079 (0.017)	4.53641e-06	0.136 (0.023)	5.45773e-09	0.099 (0.014)	7.566e-13	++	74	0.04993
ADCY3	2 years	rs13035244	2	25134009	C/T	0.43924	0.080 (0.021)	0.00012422	0.116 (0.028)	4.21679e-05	0.093 (0.017)	3.259e-08	++	3.6	0.3085
ADCY3	3 years	rs13035244	2	25134009	C/T	0.43924	0.073 (0.020)	0.000241015	0.110 (0.027)	3.78669e-05	0.087 (0.016)	6.083e-08	++	16.2	0.2747
ADCY3	5 years	rs13035244	2	25134009	C/T	0.43924	0.086 (0.022)	8.13306e-05	0.073 (0.031)	0.0168569	0.082 (0.018)	4.228e-06	++	0	0.7304
ADCY3	7 years	rs13035244	2	25134009	C/T	0.43924	0.061 (0.021)	0.00368477	0.051 (0.028)	0.0624102	0.058 (0.017)	0.0005812	++	0	0.7752
ADCY3	8 years	rs13035244	2	25134009	C/T	0.43924	0.065 (0.023)	0.00470803	0.093 (0.031)	0.00273734	0.075 (0.019)	4.923e-05	++	0	0.4724
FTO	birth	rs9922708	16	53831146	T/C	0.441564	0.001 (0.015)	0.975824	0.029 (0.020)	0.148881	0.011 (0.012)	0.3762	++	23.2	0.2538
FTO	6 weeks	rs9922708	16	53831146	T/C	0.441564	0.006 (0.018)	0.722381	0.027 (0.024)	0.275411	0.013 (0.014)	0.3521	++	0	0.5021
FTO	3 months	rs9922708	16	53831146	T/C	0.441564	-0.013 (0.016)	0.400194	0.029 (0.022)	0.185165	0.002 (0.013)	0.9072	-+	59.2	0.1175
FTO	6 months	rs9922708	16	53831146	T/C	0.441564	-0.004 (0.016)	0.811489	0.007 (0.021)	0.734115	0.001 (0.013)	0.9904	-+	0	0.6782
FTO	8 months	rs9922708	16	53831146	T/C	0.441564	-0.005 (0.017)	0.77173	-0.012 (0.023)	0.587662	-0.008 (0.014)	0.5787	--	0	0.7915
FTO	1 year	rs9922708	16	53831146	T/C	0.441564	-0.025 (0.017)	0.153049	-0.017 (0.023)	0.456976	-0.022 (0.014)	0.1115	--	0	0.8035
FTO	1.5 years	rs9922708	16	53831146	T/C	0.441564	-0.025 (0.017)	0.143976	-0.042 (0.024)	0.0781143	-0.031 (0.014)	0.02628	--	0	0.5816
FTO	2 years	rs9922708	16	53831146	T/C	0.441564	-0.016 (0.021)	0.452131	-0.043 (0.029)	0.136105	-0.025 (0.017)	0.1362	--	0	0.4511
FTO	3 years	rs9922708	16	53831146	T/C	0.441564	0.012 (0.020)	0.536943	-0.018 (0.027)	0.504357	0.002 (0.016)	0.9224	+-	0	0.3659
FTO	5 years	rs9922708	16	53831146	T/C	0.441564	0.038 (0.022)	0.0841535	0.053 (0.031)	0.0867234	0.043 (0.018)	0.01637	++	0	0.6906
FTO	7 years	rs9922708	16	53831146	T/C	0.441564	0.147 (0.021)	2.38916e-12	0.064 (0.028)	0.0241673	0.117 (0.017)	2.81e-12	++	82.4	0.01721
FTO	8 years	rs9922708	16	53831146	T/C	0.441564	0.089 (0.023)	0.000100354	0.080 (0.032)	0.0111883	0.086 (0.019)	3.439e-06	++	0	0.8165
LCORL	birth	rs6842303	4	17854055	T/G	0.27934	0.044 (0.016)	0.0063698	0.011 (0.022)	0.606176	0.033 (0.013)	0.01226	++	30.5	0.2304
LCORL	6 weeks	rs6842303	4	17854055	T/G	0.27934	0.040 (0.020)	0.0415679	0.047 (0.027)	0.0817372	0.042 (0.016)	0.00756	++	0	0.8208
LCORL	3 months	rs6842303	4	17854055	T/G	0.27934	0.052 (0.018)	0.00278193	0.035 (0.024)	0.148748	0.046 (0.014)	0.001084	++	0	0.5494
LCORL	6 months	rs6842303	4	17854055	T/G	0.27934	0.057 (0.017)	0.0010966	0.041 (0.024)	0.0856059	0.051 (0.014)	0.0002622	++	0	0.5849
LCORL	8 months	rs6842303	4	17854055	T/G	0.27934	0.074 (0.018)	5.70969e-05	0.046 (0.025)	0.0731303	0.064 (0.015)	1.622e-05	++	0	0.3592
LCORL	1 year	rs6842303	4	17854055	T/G	0.27934	0.098 (0.019)	1.88556e-07	0.062 (0.026)	0.0169682	0.086 (0.015)	1.878e-08	++	22.4	0.2561
LCORL	1.5 years	rs6842303	4	17854055	T/G	0.27934	0.105 (0.019)	2.82084e-08	0.057 (0.026)	0.0288187	0.089 (0.015)	7.506e-09	++	56.2	0.1308
LCORL	2 years	rs6842303	4	17854055	T/G	0.27934	0.074 (0.023)	0.00153133	0.091 (0.032)	0.00419625	0.080 (0.019)	2.143e-05	++	0	0.6492
LCORL	3 years	rs6842303	4	17854055	T/G	0.27934	0.068 (0.022)	0.00200487	0.064 (0.030)	0.0331813	0.067 (0.018)	0.000175	++	0	0.9063
LCORL	5 years	rs6842303	4	17854055	T/G	0.27934	0.066 (0.024)	0.00622067	0.101 (0.034)	0.00319757	0.078 (0.020)	8.159e-05	++	0	0.4089
LCORL	7 years	rs6842303	4	17854055	T/G	0.27934	0.045 (0.023)	0.0521756	0.069 (0.031)	0.0267107	0.054 (0.019)	0.003905	++	0	0.5487
LCORL	8 years	rs6842303	4	17854055	T/G	0.27934	0.053 (0.025)	0.0367735	0.127 (0.035)	0.00025784	0.079 (0.021)	0.0001188	++	66.1	0.08571
LEP	birth	rs10487505	7	127860163	C/G	0.493676	0.010 (0.015)	0.518776	0.005 (0.020)	0.797061	0.008 (0.012)	0.5028	++	0	0.8549
LEP	6 weeks	rs10487505	7	127860163	C/G	0.493676	0.009 (0.018)	0.596108	-0.006 (0.024)	0.806951	0.004 (0.014)	0.7777	+-	0	0.6095
LEP	3 months	rs10487505	7	127860163	C/G	0.493676	0.028 (0.016)	0.0834978	0.037 (0.021)	0.083536	0.031 (0.013)	0.01534	++	0	0.734
LEP	6 months	rs10487505	7	127860163	C/G	0.493676	0.040 (0.016)	0.0117964	0.036 (0.021)	0.0842848	0.039 (0.013)	0.002285	++	0	0.8866
LEP	8 months	rs10487505	7	127860163	C/G	0.493676	0.061 (0.017)	0.00027239	0.061 (0.022)	0.00690238	0.061 (0.013)	5.748e-06	++	0	0.9887
LEP	1 year	rs10487505	7	127860163	C/G	0.493676	0.064 (0.017)	0.000161747	0.053 (0.023)	0.0203916	0.060 (0.014)	1.021e-05	++	0	0.6922
LEP	1.5 years	rs10487505	7	127860163	C/G	0.493676	0.094 (0.017)	5.39921e-08	0.051 (0.023)	0.0261694	0.079 (0.014)	1.252e-08	++	54.1	0.1399
LEP	2 years	rs10487505	7	127860163	C/G	0.493676	0.066 (0.021)	0.00170041	0.077 (0.028)	0.00645867	0.070 (0.017)	3.369e-05	++	0	0.7617
LEP	3 years	rs10487505	7	127860163	C/G	0.493676	0.059 (0.020)	0.00316195	0.036 (0.027)	0.173874	0.051 (0.016)	0.001471	++	0	0.4997
LEP	5 years	rs10487505	7	127860163	C/G	0.493676	0.036 (0.022)	0.103482	0.050 (0.030)	0.100368	0.040 (0.018)	0.02244	++	0	0.7057
LEP	7 years	rs10487505	7	127860163	C/G	0.493676	0.047 (0.021)	0.0253255	0.083 (0.028)	0.0025619	0.060 (0.017)	0.0003117	++	10.7	0.2901
LEP	8 years	rs10487505	7	127860163	C/G	0.493676	0.048 (0.023)	0.0345956	0.025 (0.031)	0.427713	0.040 (0.018)	0.02986	++	0	0.5375
LEPR	birth	rs2767486	1	65991203	G/A	0.16079	0.003 (0.020)	0.873956	-0.008 (0.027)	0.755239	0.001 (0.016)	0.9539	+-	0	0.7301
LEPR	6 weeks	rs2767486	1	65991203	G/A	0.16079	0.047 (0.024)	0.0486853	0.086 (0.033)	0.00949488	0.060 (0.019)	0.001837	++	0	0.3384
LEPR	3 months	rs2767486	1	65991203	G/A	0.16079	0.119 (0.021)	2.18118e-08	0.145 (0.029)	5.06464e-07	0.128 (0.017)	6.611e-14	++	0	0.4696
LEPR	6 months	rs2767486	1	65991203	G/A	0.16079	0.158 (0.021)	8.78886e-14	0.168 (0.029)	4.38204e-09	0.162 (0.017)	2.02e-21	++	0	0.7845
LEPR	8 months	rs2767486	1	65991203	G/A	0.16079	0.122 (0.022)	6.46492e-08	0.179 (0.030)	3.88361e-09	0.142 (0.018)	3.788e-15	++	56.7	0.1284
LEPR	1 year	rs2767486	1	65991203	G/A	0.16079	0.149 (0.023)	7.31014e-11	0.206 (0.031)	2.88694e-11	0.169 (0.018)	3.099e-20	++	53.6	0.1419
LEPR	1.5 years	rs2767486	1	65991203	G/A	0.16079	0.140 (0.023)	1.84976e-09	0.154 (0.031)	8.12278e-07	0.145 (0.019)	7.356e-15	++	0	0.7131
LEPR	2 years	rs2767486	1	65991203	G/A	0.16079	0.104 (0.028)	0.000217275	0.080 (0.038)	0.0362816	0.096 (0.023)	2.42e-05	++	0	0.6108
LEPR	3 years	rs2767486	1	65991203	G/A	0.16079	0.049 (0.027)	0.0675915	0.054 (0.036)	0.132798	0.051 (0.022)	0.01806	++	0	0.9124
LEPR	5 years	rs2767486	1	65991203	G/A	0.16079	0.044 (0.030)	0.143841	0.063 (0.040)	0.118904	0.051 (0.024)	0.03536	++	0	0.7055
LEPR	7 years	rs2767486	1	65991203	G/A	0.16079	0.012 (0.028)	0.679271	0.033 (0.037)	0.37785	0.019 (0.022)	0.3873	++	0	0.6535
LEPR	8 years	rs2767486	1	65991203	G/A	0.16079	0.055 (0.031)	0.0746168	0.006 (0.041)	0.891235	0.037 (0.025)	0.1316	++	0	0.3362
